# Supplementary material for: Comparative Plastid Genomes of Primula Species: Sequence Divergence and Phylogenetic Relationships
Source: Int J Mol Sci. 2018 Apr 1;19(4):1050. doi: 10.3390/ijms19041050 (PMC5979308; doi:10.3390/ijms19041050)
Supplement: Supplementary file 1 [file ijms-19-01050-s001.zip]

Archive with 14 entries (13 files):
- supplementary materials/
- supplementary materials/Figure S1.tif
- supplementary materials/Figure S2.tif
- supplementary materials/Supporting information.docx
- supplementary materials/Table S1.xlsx
- supplementary materials/Table S10.xlsx
- supplementary materials/Table S2.xlsx
- supplementary materials/Table S3.xlsx
- supplementary materials/Table S4.xlsx
- supplementary materials/Table S5.xlsx
- supplementary materials/Table S6.xlsx
- supplementary materials/Table S7.xlsx
- supplementary materials/Table S8.xlsx
- supplementary materials/Table S9.xlsx
