# Supplementary material for: Comparative Plastid Genomes of Primula Species: Sequence Divergence and Phylogenetic Relationships
Source: Int J Mol Sci. 2018 Apr 1;19(4):1050. doi: 10.3390/ijms19041050 (PMC5979308; doi:10.3390/ijms19041050)
Supplement: Supplementary file 1 [file ijms-19-01050-s001.zip › supplementary materials/Table S1.xlsx]

## Sheet: Sheet1
Table S1 Sampled species used in this study.
Species	Genus	Sections	Geographical origin	GenBank numbers	Resource
A. laxa	Androsace	Sect. Chamaejasme	Taibai Mountain (Shaanxi province, China)	MG181220	This study
P. handeliana	Primula	Sect. Crystallophlomis	Taibai Mountain (Shaanxi province, China)	MG181221	This study
P. woodwardii	Primula	Sect. Crystallophlomis	Taibai Mountain (Shaanxi province, China)	MG181222	This study
P. knuthiana	Primula	Sect. Aleuritia	Taibai Mountain (Shaanxi province, China)	MG181223	This study
P. poissonii	Primula	Sect. Proliferae	Unknown	NC_024543	Yang et al., 2014
P. sinensis	Primula	Sect. Auganthus	South China Botanical Garden	NC_030609	Liu et al., 2016
P. veris	Primula	Sect. Primtula	NCBI Sequence Read Archive database	NC_031428	Zhou et al., 2016
P. kwangtungensis	Primula	Sect. Carolinella	Yizhang (Hunan province, China)	NC_034371	Zhang et al., 2017
P. chrysochlora	Primula	Sect. Proliferae	Tengchong (Yunnan province, China)	KX668178	Zhang et al., 2017
P. stenodonta	Primula	Sect. Proliferae	Daguan (Yunnan province, China)	KX668176	Zhang et al., 2017
P. persimilis	Primula	Sect. Monocarpicae	Luzhou (Sichuan province, China)	KX641757	Zhang et al., 2017
The bold represents the four newly generated plastid genomes.
