# Supplementary material for: Comparative Plastid Genomes of Primula Species: Sequence Divergence and Phylogenetic Relationships
Source: Int J Mol Sci. 2018 Apr 1;19(4):1050. doi: 10.3390/ijms19041050 (PMC5979308; doi:10.3390/ijms19041050)
Supplement: Supplementary file 1 [file ijms-19-01050-s001.zip › supplementary materials/Table S10.xlsx]

## Sheet: Sheet1
Table S10 Genetic distance in ten Primula species.
	P. handeliana	P. woodwardii	P. stenodonta	P. chrysochlora	P. poissonii	P. knuthiana	P. veris	P. sinensis	P. kwangtungensis	P. persimilis
P. handeliana
P. woodwardii	0.0109951
P. stenodonta	0.0107243	0.00585741
P. chrysochlora	0.0115794	0.00671964	0.00619945
P. poissonii	0.0123847	0.00756761	0.00709018	0.00646311
P. knuthiana	0.0371112	0.0367905	0.0365055	0.0372466	0.0379378
P. veris	0.0375031	0.0371468	0.0366979	0.037496	0.0381231	0.0244201
P. sinensis	0.0319379	0.0315673	0.0312823	0.0320733	0.0327645	0.0376385	0.0329426
P. kwangtungensis	0.035686	0.0355506	0.035287	0.0360566	0.0367478	0.041629	0.0389354	0.0222966
P. persimilis	0.03223	0.032002	0.0317811	0.0324438	0.0331564	0.0384152	0.0359497	0.0185271	0.0169808
The overall average distance is 0.028143.
