# Supplementary material for: Comparative Plastid Genomes of Primula Species: Sequence Divergence and Phylogenetic Relationships
Source: Int J Mol Sci. 2018 Apr 1;19(4):1050. doi: 10.3390/ijms19041050 (PMC5979308; doi:10.3390/ijms19041050)
Supplement: Supplementary file 1 [file ijms-19-01050-s001.zip › supplementary materials/Table S2.xlsx]

## Sheet: Sheet1
Table S2 List of primer pairs used in sequence verification of the three Primula species and A. laxa plastid genomes.
Species Name	Primer Name	Sequences	Location of gaps and ambiguous regions	Length of gaps and ambiguous regions
Androsace laxa	petA-psbJ (F)	AAAGGTTCAATTATCCGAAA	petA-psbJ	511bp
	petA-psbJ (R)	TCTTTTATGGTTCCTATTCTGGA
	ndhG-ndhI (F)	CCAATCCCAGGAAGACTAAA	ndhG-ndhI	236bp
	ndhG-ndhI (R)	TAATCAAATTTCGTTGGGGC
Primula handeliana	psbM-trnD-GUC (F)	TGGGACGATCTTCATCTTTC	psbM-trnD-GUC	157bp
	psbM-trnD-GUC (R)	TTTCCCTGGGATTGTAGTTC
	rpoB-trnC-GCA (F)	TGTGCAACAGATACAAATGG	rpoB-trnC-GCA	308bp
	rpoB-trnC-GCA (R)	TTTGTGTTTTCCTAATGACA
	petN-psbM (F)	CGTAGTATGGGGAAGAAGTG	petN-psbM	425bp
	petN-psbM (R)	CAGTCAGCCAAAATCAAAGT
Primula woodwardii	rpoB-trnC-GCA (F)	TGCCACTTCGACCTATTATG	rpoB-trnC-GCA	230bp
	rpoB-trnC-GCA (R)	TGAATATGGGTTCTTTTCAA
	rpl36-rps8 (F)	TTTATGTCTCGGGTTGGAAC	rpl36-rps8	320bp
	rpl36-rps8 (R)	GAGGCTCGACTAAAAGGAAT
Primula knuthiana	ndhG-ndhI (F)	GAAGTAATACCACTCCGAGG	ndhG-ndhI	238bp
	ndhG-ndhI (R)	TGACGATTATACAATTCGAACAG
	trnC-GCA-petN (F)	AGTTTGTATTCTTTTGGCGAC	trnC-GCA-petN	298bp
	trnC-GCA-petN (R)	AGACTACCATTAAAGCAGCC
	trnF-GAA-ndhJ (F)	GACTGAAAATCCTCGTGTCA	trnF-GAA-ndhJ	421bp
	trnF-GAA-ndhJ (R)	ATGCCTGAAAGTTGGAGAG
	trnS-GCU-trnG-UCC (F)	ACTTGTACAACGGATTAGCA	trnS-GCU-trnG-UCC	307bp
	trnS-GCU-trnG-UCC (R)	TGGATCTTTTGTCGAACAGA
	rpl36-rps8 (F)	TTTATGTCTCGGGTTGGAAC	rpl36-rps8	152bp
	rpl36-rps8 (R)	GAGGCTCGACTAAAAGGAAT
	accD-psaI (F)	ACAAGCGGCCGAATATTT	accD-psaI	369bp
	accD-psaI (R)	CATGGCCGGAAATACTAGG
	trnN-GUU-trnR-ACG (F)	TCAGTAGCTCAGTGGTAGAG	trnN-GUU-trnR-ACG	267bp
	trnN-GUU-trnR-ACG (R)	AATGCCTTCCTCGTCATTAA
	rps15-ycf1 (F)	AATACTTGGAATTCAACAGAC	rps15-ycf1	279bp
	rps15-ycf1 (R)	TGATACAAATAATGGAAGTCGT
