# Supplementary material for: Comparative Plastid Genomes of Primula Species: Sequence Divergence and Phylogenetic Relationships
Source: Int J Mol Sci. 2018 Apr 1;19(4):1050. doi: 10.3390/ijms19041050 (PMC5979308; doi:10.3390/ijms19041050)
Supplement: Supplementary file 1 [file ijms-19-01050-s001.zip › supplementary materials/Table S3.xlsx]

## Sheet: Sheet1
Table S3 List of species and their accession numbers in GenBank included in the phylogenetic analysis.
Species	length	Accession number
Primula handeliana	151,081 bp	MG181221
Primula woodwardii	151,666 bp	MG181222
Primula knuthiana	152,502 bp	MG181223
Androsace laxa	151,942 bp	MG181220
Primula poissonii	151,664 bp	NC_024543
Primula kwangtungensis	153,757 bp	NC_034371
Primula persimilis	152,756 bp	KX641757
Primula sinensis	150,859 bp	NC_030609
Primula veris	150,856 bp	NC_031428
Primula chrysochlora	151,944 bp	KX668178
Primula stenodonta	150,785 bp	KX668176
Androsace bulleyana	152,110 bp	KU513438
Androsace paxiana	150,528 bp	KU513437
Maesa montana	157,185 bp	KU569490
Lysimachia coreana	155,386 bp	NC_026197
Actinidia tetramera	157,659 bp	KX345298
Actinidia chinensis	156,346 bp	NC_026690
Actinidia deliciosa	156,741 bp	NC_026691
Clematoclethra scandens subsp. hemsleyi	156,731 bp	KX345299
Sinojackia xylocarpa	158,725 bp	KY709672
Ardisia polysticta	156,506 bp	NC_021121
Camellia petelotii	157,121 bp	NC_024661
Camellia pubicosta	157,076 bp	NC_024662
Camellia reticulata	156,971 bp	NC_024663
Styrax grandiflorus	158,052 bp	NC_030539
Diospyros glaucifolia	157,593 bp	NC_030784
Diospyros lotus	157,590 bp	NC_030786
Diospyros oleifera	157,724 bp	NC_030787
Pouteria campechiana	157,922 bp	NC_033501
Hydrangea serrata	157,730 bp	NC_034934
Hydrangea petiolaris	157,434 bp	NC_034935
