# Supplementary material for: Comparative Plastid Genomes of Primula Species: Sequence Divergence and Phylogenetic Relationships
Source: Int J Mol Sci. 2018 Apr 1;19(4):1050. doi: 10.3390/ijms19041050 (PMC5979308; doi:10.3390/ijms19041050)
Supplement: Supplementary file 1 [file ijms-19-01050-s001.zip › supplementary materials/Table S4.xlsx]

## Sheet: Sheet1
Table S4 Gene composition in the ten Primula plastid genomes.
	Gene group	Gene name
Self replication	Ribosomal RNA genes	rrn4.5c,rrn5c,rrn16c,rrn23c
	Transfer RNA genes	trnA-UGCbc,trnC-GCA,trnD-GUC,trnE-UUC,trnF-GAA,trnG-UCC,trnG-UCCb
		trnH-GUG,trnI-CAUc,trnI-GAUbc,trnK-UUUb,trnL-CAAc,trnL-UAG,trnL-UAAb
		trnM-CAU,trnfM-CAU,trnN-GUUc,trnP-UGG,trnQ-UUG,trnR-UCU,trnR-ACGc
		trnS-UGA,trnS-GGA,trnS-GCU,trnT-GGU,trnT-UGU,trnV-GACc,trnV-UACb
		trnW-CCA,trnY-GUA
	Small subunit of ribosome	rps2,rps3,rps4,rps7c,rps8,rps11,rps12ac,rps14,rps15,rps16b,rps18,rps19
	Large subunit of ribosome	rpl2bc,rpl14,rpl16b,rpl20,rpl22,rpl23c,rpl32,rpl33,rpl36
	RNA polymerase subunits	rpoA,rpoB,rpoC1b,rpoC2
Photosynthesis	NADH dehydrogenase	ndhAb,ndhBbc,ndhC,ndhD,ndhE,ndhF,ndhG,ndhH,ndhI,ndhJ,ndhK
	Photosystem I	psaA,psaB,psaC,psaI,psaJ
	Photosystem II	psbA,psbB,psbC,psbD,psbE,psbF,psbH,psbI,psbJ,psbK,psbL,psbM,psbN,psbT,psbZ
	PS I assembly factor	pafIa,pafII
	Cytochrome b/f complex	petA,petBb,petDb,petG,petL,petN
	ATP synthase	atpA, atpB, atpE, atpFb, atpH, atpI
	Rubisco	rbcL
Other genes	Maturase	matK
	Envelope membrane protein	cemA
	Subunit of acetyl-CoA-carboxylase	accD
	c-type cytochrome synthesis gene	ccsA
	Protease	clpPa
Genes of unknown function	Conserved open reading frames	ycf1, ycf2c, ycf15c
Pseudogene	Tanslational initiation factor	infA
Other Primula plastid genomes contained accD gene except P. sinensis, P. persimilis, and P. kwangtungensis.
The P. poissonii plastid genome contained a pseudogene (infA), but infA has been lost from the other Primula species.
aGene with two introns.
bGene with one intron.
cGenes located in the inverted repeats.
