# Supplementary material for: Comparative Plastid Genomes of Primula Species: Sequence Divergence and Phylogenetic Relationships
Source: Int J Mol Sci. 2018 Apr 1;19(4):1050. doi: 10.3390/ijms19041050 (PMC5979308; doi:10.3390/ijms19041050)
Supplement: Supplementary file 1 [file ijms-19-01050-s001.zip › supplementary materials/Table S5.xlsx]

## Sheet: Sheet1
Table S5 Codon usage and relative synonymous codon usage (RSCU) value for protein-coding genes in the ten Primula plastid genomes.
		P. handeliana		P. woodwardii		P. knuthiana		P. poissonii		P. sinensis		P. veris		P. kwangtungensis		P. chrysochlora		P. stenodonta		P. persimilis
Amino Acid	Codon	Number	RSCU	Number	RSCU	Number	RSCU	Number	RSCU	Number	RSCU	Number	RSCU	Number	RSCU	Number	RSCU	Number	RSCU	Number	RSCU
Phe	TTT	1003	1.34	1013	1.35	1019	1.33	1010	1.35	995	1.33	1008	1.35	1025	1.35	1009	1.35	1005	1.35	1006	1.33
Phe	TTC	492	0.66	485	0.65	510	0.67	486	0.65	499	0.67	490	0.65	499	0.65	490	0.65	484	0.65	504	0.67
Leu	TTA	917	1.96	910	1.94	924	1.96	911	1.94	891	1.95	932	2.01	911	1.96	907	1.93	912	1.94	908	1.96
Leu	TTG	563	1.2	560	1.19	542	1.15	563	1.2	556	1.22	529	1.14	556	1.2	564	1.2	563	1.2	561	1.21
Leu	CTT	596	1.27	598	1.28	600	1.28	599	1.27	577	1.26	585	1.26	581	1.25	598	1.27	596	1.27	581	1.25
Leu	CTC	193	0.41	192	0.41	196	0.42	194	0.41	189	0.41	200	0.43	195	0.42	190	0.4	190	0.4	193	0.42
Leu	CTA	360	0.77	371	0.79	387	0.82	373	0.79	368	0.8	378	0.81	378	0.81	375	0.8	377	0.8	373	0.81
Leu	CTG	183	0.39	181	0.39	173	0.37	183	0.39	162	0.35	160	0.34	165	0.36	181	0.39	178	0.38	163	0.35
Ile	ATT	1118	1.49	1113	1.49	1129	1.49	1112	1.49	1069	1.47	1112	1.5	1078	1.48	1111	1.49	1109	1.49	1068	1.48
Ile	ATC	417	0.56	414	0.55	406	0.54	425	0.57	404	0.56	398	0.54	412	0.57	417	0.56	421	0.56	401	0.55
Ile	ATA	711	0.95	719	0.96	731	0.97	708	0.95	709	0.97	716	0.96	690	0.95	710	0.95	706	0.95	701	0.97
Met	ATG	640	1	639	1	640	1	640	1	616	1	637	1	620	1	642	1	638	1	617	1
Val	GTT	509	1.47	514	1.48	518	1.48	515	1.48	508	1.48	503	1.46	518	1.51	519	1.49	515	1.48	519	1.5
Val	GTC	172	0.5	172	0.5	174	0.5	174	0.5	169	0.49	174	0.51	167	0.49	175	0.5	175	0.5	168	0.49
Val	GTA	522	1.51	515	1.49	518	1.48	517	1.48	510	1.49	512	1.49	510	1.49	514	1.48	519	1.49	513	1.48
Val	GTG	182	0.53	185	0.53	190	0.54	187	0.54	184	0.54	188	0.55	177	0.52	185	0.53	184	0.53	182	0.53
Ser	TCT	599	1.78	600	1.78	591	1.76	607	1.79	571	1.76	586	1.77	580	1.78	594	1.76	608	1.8	580	1.77
Ser	TCC	314	0.93	311	0.92	323	0.96	311	0.92	312	0.96	314	0.95	313	0.96	316	0.93	308	0.91	322	0.98
Ser	TCA	391	1.16	397	1.18	387	1.15	399	1.18	372	1.14	386	1.17	368	1.13	399	1.18	400	1.18	376	1.15
Ser	TCG	190	0.56	187	0.55	179	0.53	185	0.55	194	0.6	177	0.54	190	0.58	186	0.55	184	0.54	186	0.57
Pro	CCT	411	1.52	412	1.53	428	1.59	409	1.51	404	1.54	418	1.56	403	1.52	414	1.54	415	1.55	409	1.54
Pro	CCC	220	0.81	218	0.81	207	0.77	227	0.84	208	0.79	209	0.78	210	0.79	218	0.81	216	0.8	204	0.77
Pro	CCA	304	1.13	311	1.16	301	1.12	312	1.15	301	1.15	312	1.16	300	1.13	310	1.15	311	1.16	303	1.14
Pro	CCG	145	0.54	136	0.51	142	0.53	134	0.5	138	0.53	133	0.5	145	0.55	133	0.49	132	0.49	144	0.54
Thr	ACT	554	1.67	552	1.68	558	1.67	556	1.68	548	1.66	566	1.7	544	1.64	551	1.67	550	1.67	536	1.62
Thr	ACC	217	0.66	216	0.66	208	0.62	216	0.65	214	0.65	210	0.63	219	0.66	216	0.66	217	0.66	224	0.68
Thr	ACA	400	1.21	394	1.2	406	1.22	395	1.19	395	1.2	404	1.21	406	1.23	400	1.21	402	1.22	403	1.22
Thr	ACG	152	0.46	155	0.47	164	0.49	157	0.47	161	0.49	155	0.46	156	0.47	152	0.46	150	0.45	160	0.48
Ala	GCT	631	1.8	635	1.8	653	1.85	635	1.8	641	1.84	648	1.84	645	1.84	640	1.82	636	1.8	633	1.8
Ala	GCC	216	0.62	220	0.62	211	0.6	217	0.62	216	0.62	217	0.62	206	0.59	217	0.62	221	0.63	222	0.63
Ala	GCA	414	1.18	416	1.18	403	1.14	420	1.19	395	1.13	398	1.13	403	1.15	419	1.19	417	1.18	400	1.14
Ala	GCG	142	0.4	140	0.4	142	0.4	138	0.39	144	0.41	143	0.41	147	0.42	134	0.38	140	0.4	148	0.42
Tyr	TAT	802	1.65	806	1.65	809	1.64	812	1.66	778	1.65	790	1.65	770	1.63	801	1.65	800	1.65	773	1.64
Tyr	TAC	173	0.35	173	0.35	177	0.36	167	0.34	166	0.35	169	0.35	173	0.37	171	0.35	171	0.35	169	0.36
Stop	TAA	49	1.71	50	1.74	49	1.71	51	1.78	49	1.73	49	1.71	49	1.73	49	1.71	48	1.67	48	1.69
Stop	TAG	20	0.7	19	0.66	18	0.63	18	0.63	18	0.64	18	0.63	18	0.64	19	0.66	20	0.7	19	0.67
His	CAT	485	1.57	484	1.58	500	1.6	487	1.57	473	1.57	485	1.57	474	1.56	486	1.58	483	1.57	466	1.54
His	CAC	134	0.43	130	0.42	125	0.4	132	0.43	130	0.43	132	0.43	135	0.44	131	0.42	134	0.43	138	0.46
Gln	CAA	708	1.52	708	1.51	720	1.53	713	1.52	694	1.52	719	1.53	688	1.53	708	1.52	709	1.52	696	1.53
Gln	CAG	223	0.48	227	0.49	223	0.47	224	0.48	221	0.48	223	0.47	213	0.47	222	0.48	225	0.48	216	0.47
Asn	AAT	1026	1.55	1027	1.55	1014	1.55	1028	1.55	1000	1.56	1003	1.56	996	1.55	1028	1.55	1020	1.54	999	1.56
Asn	AAC	299	0.45	297	0.45	297	0.45	300	0.45	285	0.44	285	0.44	288	0.45	301	0.45	302	0.46	284	0.44
Lys	AAA	1094	1.52	1091	1.51	1110	1.52	1093	1.52	1055	1.51	1066	1.51	1079	1.51	1092	1.52	1084	1.51	1071	1.52
Lys	AAG	350	0.48	351	0.49	352	0.48	347	0.48	338	0.49	345	0.49	349	0.49	346	0.48	349	0.49	336	0.48
Asp	GAT	867	1.63	862	1.62	855	1.6	858	1.62	826	1.62	851	1.63	828	1.61	859	1.62	864	1.62	824	1.61
Asp	GAC	196	0.37	199	0.38	217	0.4	200	0.38	195	0.38	196	0.37	203	0.39	201	0.38	201	0.38	201	0.39
Glu	GAA	1045	1.5	1045	1.5	1052	1.49	1058	1.51	1014	1.5	1036	1.5	1018	1.5	1051	1.5	1045	1.5	1015	1.49
Glu	GAG	352	0.5	348	0.5	359	0.51	347	0.49	339	0.5	343	0.5	339	0.5	346	0.5	349	0.5	350	0.51
Cys	TGT	219	1.49	224	1.5	217	1.51	220	1.49	213	1.52	221	1.53	214	1.53	223	1.5	221	1.5	214	1.52
Cys	TGC	75	0.51	74	0.5	70	0.49	76	0.51	68	0.48	68	0.47	66	0.47	74	0.5	74	0.5	67	0.48
Stop	TGA	17	0.59	17	0.59	19	0.66	17	0.59	18	0.64	19	0.66	18	0.64	18	0.63	18	0.63	18	0.64
Trp	TGG	470	1	472	1	469	1	471	1	469	1	468	1	473	1	473	1	473	1	471	1
Arg	CGT	341	1.29	340	1.28	350	1.33	338	1.28	332	1.28	349	1.35	341	1.29	339	1.28	341	1.29	337	1.29
Arg	CGC	102	0.39	101	0.38	95	0.36	101	0.38	102	0.39	94	0.36	100	0.38	107	0.4	100	0.38	97	0.37
Arg	CGA	378	1.43	372	1.4	368	1.4	376	1.42	357	1.37	361	1.4	365	1.38	376	1.42	375	1.42	377	1.44
Arg	CGG	125	0.47	126	0.48	132	0.5	127	0.48	132	0.51	122	0.47	132	0.5	131	0.49	127	0.48	131	0.5
Arg	AGA	409	1.21	416	1.23	412	1.23	416	1.23	378	1.16	404	1.22	385	1.18	417	1.23	418	1.23	378	1.15
Arg	AGG	121	0.36	116	0.34	124	0.37	115	0.34	124	0.38	115	0.35	123	0.38	117	0.35	114	0.34	126	0.38
Ser	AGT	485	1.84	497	1.88	481	1.83	489	1.85	478	1.84	479	1.85	489	1.85	487	1.84	494	1.87	471	1.8
Ser	AGC	153	0.58	154	0.58	152	0.58	156	0.59	160	0.61	145	0.56	155	0.59	151	0.57	150	0.57	156	0.6
Gly	GGT	595	1.34	593	1.34	580	1.3	590	1.33	566	1.29	581	1.32	563	1.3	594	1.34	599	1.35	562	1.29
Gly	GGC	195	0.44	194	0.44	199	0.45	201	0.45	194	0.44	191	0.43	191	0.44	194	0.44	196	0.44	192	0.44
Gly	GGA	704	1.59	707	1.6	710	1.6	703	1.58	693	1.58	703	1.59	687	1.59	697	1.57	699	1.57	693	1.59
Gly	GGG	282	0.64	277	0.63	290	0.65	286	0.64	296	0.68	292	0.66	292	0.67	289	0.65	283	0.64	296	0.68
Total		26372		26378		26505		26432		25781		26120		25931		26384		26365		25899
