# Supplementary material for: Comparative Plastid Genomes of Primula Species: Sequence Divergence and Phylogenetic Relationships
Source: Int J Mol Sci. 2018 Apr 1;19(4):1050. doi: 10.3390/ijms19041050 (PMC5979308; doi:10.3390/ijms19041050)
Supplement: Supplementary file 1 [file ijms-19-01050-s001.zip › supplementary materials/Table S6.xlsx]

## Sheet: Sheet1
Table S6 Base compositions for protein-coding genes in the ten Primula plastid genomes.
	Total					Pos#1					Pos#2					Pos#3
	T(U)	A	C	G	GC%	T(U)-1	A-1	C-1	G-1	GC%-1	T(U)-2	A-2	C-2	G-2	GC%-2	T(U)-3	A-3	C-3	G-3	GC%-3
P. handeliana	31.6	30.9	17.4	20.1	37.5	23.9	30.9	18.6	26.6	45.2	32.5	29.7	20.1	17.7	37.8	38.5	32.2	13.4	15.8	29.2
P. woodwardii	31.7	31	17.3	20	37.3	23.9	30.9	18.6	26.6	45.2	32.5	29.6	20.1	17.7	37.8	38.6	32.3	13.3	15.8	29.1
P. knuthiana	31.7	31	17.3	20	37.3	23.8	30.9	18.7	26.7	45.4	32.7	29.7	20	17.6	37.6	38.6	32.3	13.4	15.7	29.1
P. poissonii	31.6	30.9042	17.381	20.028	37.4	23.8609	30.8366	18.6394	26.6632	45.3	32.5	29.5594	20.127	17.7191	37.8	38.6049	32.3166	13.3767	15.7019	29.1
P. sinensis	31.6176	30.7901	17.425	20.1673	37.6	23.8	30.7746	18.5718	26.7251	45.3	32.6054	29.4054	20.2242	17.765	38	38.3	32.1904	13.4789	16.0118	29.5
P. veris	31.7203	30.9086	17.3788	19.9923	37.4	23.8	30.781	18.683	26.7075	45.4	32.6	29.5176	20.1991	17.657	37.9	38.7	32.4273	13.2542	15.6126	28.9
P. kwangtungensis	31.6867	30.81	17.4309	20.0725	37.5	24	30.8087	18.6071	26.5859	45.2	32.7	29.3857	20.1882	17.7162	37.9	38.3518	32.2355	13.4974	15.9153	29.4
P. chrysochlora	31.6644	30.9038	17.3754	20.0563	37.4	23.8516	30.8445	18.6439	26.6601	45.3	32.5462	29.6051	20.0841	17.7646	37.8	38.5954	32.262	13.3983	15.7444	29.1
P. stenodonta	31.6594	30.9046	17.3715	20.0645	37.4	23.8536	30.8136	18.6194	26.7134	45.3	32.5128	29.5998	20.129	17.7584	37.9	38.6118	32.3004	13.3662	15.7216	29.1
P. persimilis	31.6164	30.7631	17.491	20.1295	37.6	24.0241	30.6228	18.6416	26.7115	45.4	32.6576	29.3641	20.2711	17.7072	38	38.1675	32.3024	13.5604	15.9697	29.5
