# Supplementary material for: Comparative Plastid Genomes of Primula Species: Sequence Divergence and Phylogenetic Relationships
Source: Int J Mol Sci. 2018 Apr 1;19(4):1050. doi: 10.3390/ijms19041050 (PMC5979308; doi:10.3390/ijms19041050)
Supplement: Supplementary file 1 [file ijms-19-01050-s001.zip › supplementary materials/Table S7.xlsx]

## Sheet: Sheet1
Table S7 The repeats distribution in the ten Primula plastid genomes.
Species	Repeat	Length of the 1st repeat	Starting position of the 1st repeat	Direction	Length of the 2nd repeat	Starting position of the 2nd repeat	Mismatch	Region	Start	End	Repeat sequences
P. handeliana	Dispersed repeats	52	90081	F	52	90099	-3	IRb	ycf2	ycf2	TAGTGACGATATTAATGCTAGTGACGATATTGATGCTAATGACGATATTGAT
		52	143721	F	52	143739	-3	IRa	ycf2	ycf2	ATATCGTCATTAGCATCAATATCGTCATTAGCATCAATATCGTCACTAGCAT
		41	108025	F	41	108063	0	SSC	trnN-GUU-ndhF	ndhF	ATAAGATAAATGCAAAAAAAGATTAATACATAAGATAAATA
		42	42272	F	42	117800	-3	LSC/SSC	pafI intron	ndhA intron	TTACAGAACCGTACGTGAGATGTTCATCTCATACGGCTCCTC
		42	97109	F	42	117801	-3	IRb/SSC	rps12 intron	ndhA intron	TACAGAACCGTACATGAGATTTTCACCGCATACGGCTCCTCG
		41	37473	F	41	39697	-3	LSC	psaB	psaA	TGCAATAGCTAAATGATGATGAGCAATATCAGTCAGCCATA
		38	90095	F	38	90113	-2	IRb	ycf2	ycf2	ATGCTAGTGACGATATTGATGCTAATGACGATATTGAT
		31	76093	F	31	76126	0	LSC	petD intron	petD intron	TATTTATATATTATTATTATGTGGATATATG
		32	115624	F	32	115652	-1	SSC	ndhE-ndhG	ndhE-ndhG	GAATATATTGTTAATAGATTGAAGTAAAGAAT
		33	66276	F	33	66313	-3	LSC	psaJ-rpl33	psaJ-rpl33	GGACAAAAGTATTATACAAAATACTGTACTACG
		32	94053	F	32	117806	-3	IRb/SSC	ndhB intron	ndhA intron	AACCGTGCATGAGACTTTCATCTCACACGGCT
		31	90084	F	31	90120	-3	IRb	ycf2	ycf2	TGACGATATTAATGCTAGTGACGATATTGAT
		31	143717	F	31	143753	-3	IRa	ycf2	ycf2	ATCGATATCGTCATTAGCATCAATATCGTCA
		30	87648	F	30	87690	-3	IRb	ycf2	ycf2	TTTCTTTTTGTCCAAGTCACTTCTTTTTTT
		30	146148	F	30	146190	-3	IRa	ycf2	ycf2	AAAAAAGGAAGTGAGTTAGACAAAAAGAAA
	Palindromic repeats	52	90081	P	52	143717	-3	IRb/IRa	ycf2	ycf2	TAGTGACGATATTAATGCTAGTGACGATATTGATGCTAATGACGATATTGAT
		52	90099	P	52	143735	-3	IRb/IRa	ycf2	ycf2	TAGTGACGATATTGATGCTAATGACGATATTGATGCTAATGACGATATCGAT
		39	107982	P	39	125621	0	IRb/SSC	trnN-GUU-ndhF	ycf1	CGATATATAAAAAATAAGAGATTTGAAAACGCTATAAGA
		42	117801	P	42	136717	-3	SSC/IRa	ndhA intron	rps12 intron	TACAGAACCGTACATGAGATTTTCATCTCATACGGCTACTCG
		38	90095	P	38	143717	-2	IRb/IRa	ycf2	ycf2	ATGCTAGTGACGATATTGATGCTAATGACGATATTGAT
		38	90113	P	38	143735	-2	IRb/IRa	ycf2	ycf2	ATGCTAATGACGATATTGATGCTAATGACGATATCGAT
		31	7870	P	31	43994	-1	LSC	trnS-GCU	trnS-GGA	CGGAAAGAGAGGGATTCGAACCCTCGGTACA
		30	9429	P	30	9473	-2	LSC	trnG-UCC-trnR-UCU	trnG-UCC-trnR-UCU	TTCATATATTCATTCTTTATATTTCTTTCT
		32	117806	P	32	139781	-3	SSC/IRa	ndhA intron	ndhB intron	AACCGTACATGAGATTTTCATCTCATACGGCT
		31	90084	P	31	143717	-3	IRb/IRa	ycf2	ycf2	TGACGATATTAATGCTAGTGACGATATTGAT
		31	90120	P	31	143753	-3	IRb/IRa	ycf2	ycf2	TGACGATATTGATGCTAATGACGATATCGAT
		30	34363	P	30	43996	-3	LSC	psbC-trnS-UGA	trnS-GGA-rps4	AAGGAGAGAGAGGGATTCGAACCCTCGATA
		30	87648	P	30	146148	-3	IRb/IRa	ycf2	ycf2	TTTCTTTTTGTCCAAGTCACTTCTTTTTTT
		30	87690	P	30	146190	-3	IRb/IRa	ycf2	ycf2	TTTCTTTTTGTCTAACTCACTTCCTTTTTT
P. woodwardii	Dispersed repeats	77	6127	F	77	6202	0	LSC	rps16-trnQ-UUG	rps16-trnQ-UUG	TTAATTATCAAAATTATTATATTCTAAAAATAAAATAAAAATAAAAAAGGAATAATTTAAATTTTTTGTCGTTTATT
		57	117080	F	57	117160	0	SSC	ndhG-ndhI	ndhG-ndhI	AATAGTTTTGATTTGTAGTTATTGATCAAGCAAAAACCTTATCTATTTTTTATTTGA
		42	97656	F	42	118366	-2	IRb/SSC	rps12 intron	ndhA intron	TACAGAACCGTACATGAGATTTTCACCGCATACGGCTCCTCG
		42	42866	F	42	118365	-3	LSC/SSC	pafI intron	ndhA intron	TTACAGAACCGTACGTGAGATGCTCATCTCATACGGCTCCTC
		41	38062	F	41	40286	-3	LSC	psaB	psaA	TGCAATAGCTAAATGATGATGAGCAATATCAGTCAGCCATA
		35	94581	F	35	118371	-3	IRb/SSC	ndhB intron	ndhA intron	AACCGTGCATGAGACTTTCATCTCACACGGCTCCT
		34	90617	F	34	90635	-3	IRb	ycf2	ycf2	ATGATAGTGACGATATTAATGCTAGTGACGATAT
		34	144320	F	34	144338	-3	IRa	ycf2	ycf2	ATCGATATCGTCATTAGCATCAATATCGTCACTA
		30	66839	F	30	66874	-2	LSC	psaJ-rpl33	psaJ-rpl33	AAAATACTGTACTACGATTCGAAATATGTT
		31	51896	F	31	51906	-3	LSC	trnM-CAU-atpE	trnM-CAU-atpE	TTTTTTATTTTTTTTTATTTTTTTATTTTTT
		30	88188	F	30	88230	-3	IRb	ycf2	ycf2	TTTCTTTTTGTCCAAGTCACTTCTTTTTTT
		30	146733	F	30	146775	-3	IRa	ycf2	ycf2	AAAAAAGGAAGTGAGTTAGACAAAAAGAAA
	Palindromic repeats	42	118366	P	42	137295	-2	SSC/IRa	ndhA intron	rps12 intron	TACAGAACCGTACATGAGATTTTCATCTCATACGGCTCCTCG
		30	7869	P	30	44579	-1	LSC	trnS-GCU	trnS-GGA	GGAAAGAGAGGGATTCGAACCCTCGGTACA
		35	118371	P	35	140377	-3	SSC/IRa	ndhA intron	ndhB intron	AACCGTACATGAGATTTTCATCTCATACGGCTCCT
		34	90617	P	34	144324	-3	IRb/IRa	ycf2	ycf2	ATGATAGTGACGATATTAATGCTAGTGACGATAT
		34	90635	P	34	144342	-3	IRb/IRa	ycf2	ycf2	ATGCTAGTGACGATATTGATGCTAATGACGATAT
		30	9451	P	30	9503	-2	LSC	trnG-UCC-trnR-UCU	trnG-UCC-trnR-UCU	TTCATATATTCATTCTTTATATTTCTTTCT
		30	34960	P	30	44581	-3	LSC	psbC-trnS-UGA	trnS-GGA-rps4	AAGGAGAGAGAGGGATTCGAACCCTCGATA
		30	88188	P	30	146733	-3	IRb/IRa	ycf2	ycf2	TTTCTTTTTGTCCAAGTCACTTCTTTTTTT
		30	88230	P	30	146775	-3	IRb/IRa	ycf2	ycf2	TTTCTTTTTGTCTAACTCACTTCCTTTTTT
P. knuthiana	Dispersed repeats	91	117554	F	91	117651	0	SSC	ndhG-ndhI	ndhG-ndhI	TCACTAATCAATCAATAGTTTTGATTTGTAGTTATTAATCAAACAAAAAAACCTAGCCATTTTTTATTTGAGGATAATTCAAAACTGTTCG
		75	6423	F	75	6498	0	LSC	rps16-trnQ-UUG	rps16-trnQ-UUG	TAACCCCAATTTTAGTGTTTTTATTCTATTAATTGTTTCGATTCTTATTTTATAAAATAGCTACTAAAGAAGAGT
		42	43374	F	42	118869	-2	LSC/SSC	pafI intron	ndhA intron	TTACAGAACCGTACGTGAGATGTTCATCTCATACGGCTCCTC
		35	38505	F	35	40729	-3	LSC	psaB	psaA	TGCAATAGCTAAATGATGATGAGCAATATCAGTCA
		35	94783	F	35	118875	-3	IRb/SSC	ndhB intron	ndhA intron	AACCGTGCATGAGACTTTCATCTCACACGGCTCCT
		30	90753	F	30	90768	-2	IRb	ycf2	ycf2	ATTGATGATATCGACATTGATGATATCGAC
		30	145152	F	30	145167	-2	IRa	ycf2	ycf2	GTCACTATCATCAATGTCGATATCATCAAT
		30	9349	F	30	141149	-3	LSC/IRa	trnG-UCC intron	ndhB intron	AAAGTTTCATGCTCGGTTTTGAATTAGAGA
		30	88325	F	30	88367	-3	IRb	ycf2	ycf2	TTTCTTTTTATCTAAGTCACTTCTTTTTTT
		30	147553	F	30	147595	-3	IRa	ycf2	ycf2	AAAAAAGGAAGTGAGTTAGACAAAAAGAAA
	Palindromic repeats	40	26079	P	40	29400	0	LSC	rpoB	psbM-trnD-GUC	TTGATTGATCACAATTCTGTATATTCCATTTATTATAGAA
		31	8147	P	31	45107	-1	LSC	trnS-GCU	trnS-GGA	CGGAAAGAGAGGGATTCGAACCCTCGGTACA
		35	118875	P	35	141132	-3	SSC/IRa	ndhA intron	ndhB intron	AACCGTACATGAGATTTTCATCTCATACGGCTCCT
		30	90753	P	30	145152	-2	IRb/IRa	ycf2	ycf2	ATTGATGATATCGACATTGATGATATCGAC
		30	90768	P	30	145167	-2	IRb/IRa	ycf2	ycf2	ATTGATGATATCGACATTGATGATAGTGAC
		30	9349	P	30	94771	-3	LSC/IRb	trnG-UCC intron	ndhB intron	AAAGTTTCATGCTCGGTTTTGAATTAGAGA
		30	9497	P	30	9561	-3	LSC	trnG-UCC-trnR-UCU	trnG-UCC-trnR-UCU	TTAATATATTCATTCTTTAGATTTCTTACT
		30	35399	P	30	45109	-3	LSC	psbC-trnS-UGA	trnS-GGA-rps4	AAGGAGAGAGAGGGATTCGAACCCTCGATA
		30	88325	P	30	147553	-3	IRb/IRa	ycf2	ycf2	TTTCTTTTTATCTAAGTCACTTCTTTTTTT
		30	88367	P	30	147595	-3	IRb/IRa	ycf2	ycf2	TTTCTTTTTGTCTAACTCACTTCCTTTTTT
P. poissonii	Dispersed repeats	47	88311	F	47	88332	-3	IRb	ycf2	ycf2	TTTTTGTCCAAGTCACTTCTTTTTTTGTCCAAGTCACTTCTTTTTTT
		47	146731	F	47	146752	-3	IRa	ycf2	ycf2	AAAAAAGGAAGTGAGTTAGACAAAAAAAGAAGTGACTTGGACAAAAA
		42	42980	F	42	118409	-2	LSC/SSC	pafI intron	ndhA intron	TTACAGAACCGTACGTGAGATGTTCATCTCATACGGCTCCTC
		42	97716	F	42	118410	-2	IRb/SSC	rps12-trnV-GAC	ndhA intron	TACAGAACCGTACATGAGATTTTCACCGCATACGGCTCCTCG
		41	38183	F	41	40407	-3	LSC	psaB	psaA	TGCAATAGCTAAATGATGATGAGCAATATCAGTCAGCCATA
		30	116216	F	30	116230	0	SSC	ndhE-ndhG	ndhE-ndhG	GTTAATAGATTGAAGTTAATAGATTGAAGT
		32	146746	F	32	146767	-1	IRa	ycf2	ycf2	TTAGACAAAAAAAGAAGTGACTTGGACAAAAA
		35	94633	F	35	118415	-3	IRb/SSC	ndhB intron	ndhA intron	AACCGTGCATGAGACTTTCATCTCACACGGCTCCT
		34	90736	F	34	90754	-3	IRb	ycf2	ycf2	ATGATAGTGACGATATTAATGCTAGTGACGATAT
		34	144318	F	34	144336	-3	IRa	ycf2	ycf2	ATCGATATCGTCATTAGCATCAATATCGTCACTA
		31	108640	F	31	108663	-2	IRb/SSC	trnN-GUU-ndhF	ndhF	AATACAAAAAAAGATTAATACATAAGATAAA
		30	7889	F	30	35090	-3	LSC	psbI-trnS-GCU	psbC-trnS-UGA	ATGGAAAGAGAGGGATTCGAACCCTCGGTA
		30	66963	F	30	66988	-3	LSC	psaJ-rpl33	psaJ-rpl33	TCTAGGACAAAAGTATTATACAAAATCTAG
	Palindromic repeats	47	88311	P	47	146731	-3	IRb/IRa	ycf2	ycf2	TTTTTGTCCAAGTCACTTCTTTTTTTGTCCAAGTCACTTCTTTTTTT
		47	88332	P	47	146752	-3	IRb/IRa	ycf2	ycf2	TTTTTGTCCAAGTCACTTCTTTTTTTGTCTAACTCACTTCCTTTTTT
		42	118410	P	42	137352	-2	SSC/IRa	ndhA intron	rps12 intron	TACAGAACCGTACATGAGATTTTCATCTCATACGGCTCCTCG
		30	7889	P	30	44693	-1	LSC	psbI-trnS-GCU	trnS-GGA-rps4	ATGGAAAGAGAGGGATTCGAACCCTCGGTA
		35	118415	P	35	140442	-3	SSC/IRa	ndhA intron	ndhB intron	AACCGTACATGAGATTTTCATCTCATACGGCTCCT
		34	90736	P	34	144322	-3	IRb/IRa	ycf2	ycf2	ATGATAGTGACGATATTAATGCTAGTGACGATAT
		34	90754	P	34	144340	-3	IRb/IRa	ycf2	ycf2	ATGCTAGTGACGATATTGATGCTAATGACGATAT
		30	35090	P	30	44693	-3	LSC	psbC-trnS-UGA	trnS-GGA-rps4	AAGGAGAGAGAGGGATTCGAACCCTCGATA
P. sinensis	Dispersed repeats	60	89230	F	60	89248	-3	IRb	ycf2	ycf2	ATTGATGATAGTGACGGTATTGATGCTAGTGACGATATTGATGCTAGTGACGATATTGAT
		60	143617	F	60	143635	-3	IRa	ycf2	ycf2	ATCGATATCGTCACTAGCATCAATATCGTCACTAGCATCAATATCGTCACTAGCATCAAT
		48	89238	F	48	89256	-1	IRb	ycf2	ycf2	TAGTGACGGTATTGATGCTAGTGACGATATTGATGCTAGTGACGATAT
		40	46476	F	40	46516	0	LSC	trnT-UGU-trnL-UAA	trnT-UGU-trnL-UAA	CCAGTAGAAACGAAAAAAAAAGGGGGGGGATATGGCGAAA
		39	89247	F	39	89265	0	IRb	ycf2	ycf2	TATTGATGCTAGTGACGATATTGATGCTAGTGACGATAT
		33	9427	F	33	9460	0	LSC	trnG-UCC intron	trnG-UCC intron	TCGGTTTTGAATTAGAGACGTTAAAAATGTTGA
		42	42729	F	42	117329	-3	LSC/SSC	pafI intron	ndhA intron	TTACAGAACCGTACGTGAGATGTTCATCTCATACGGCTCCTC
		42	89230	F	42	89266	-3	IRb	ycf2	ycf2	ATTGATGATAGTGACGGTATTGATGCTAGTGACGATATTGAT
		42	96321	F	42	117330	-3	IRb/SSC	rps12-trnV-GAC	ndhA intron	TACAGAACCGTACATGAGATTTTCACCGCATACGGCTCCTCG
		42	143621	F	42	143657	-3	IRa	ycf2	ycf2	ATATCGTCACTAGCATCAATATCGTCACTAGCATCAATATCG
		34	89238	F	34	89274	-2	IRb	ycf2	ycf2	TAGTGACGGTATTGATGCTAGTGACGATATTGAT
		33	96330	F	33	117339	-2	IRb/SSC	rps12-trnV-GAC	ndhA intron	GTACATGAGATTTTCACCGCATACGGCTCCTCG
		35	37879	F	35	40103	-3	LSC	psaB	psaA	TGCAATAGCTAAATGATGATGAGCAATATCAGTCA
		32	42739	F	32	117339	-2	LSC/SSC	pafI intron	ndhA intron	GTACGTGAGATGTTCATCTCATACGGCTCCTC
		31	93230	F	31	117339	-3	IRb/SSC	ndhB intron	ndhA intron	GTGCATGAGACTTTCATCTCACACGGCTCCT
		30	86808	F	30	86850	-3	IRb	ycf2	ycf2	TTTCTTTTTGTCCAAGTCACTTCTTTTTTT
		30	146045	F	30	146087	-3	IRa	ycf2	ycf2	AAAAAAGGAAGTGAGTTAGACAAAAAGAAA
		30	8429	C	30	107591	-3	LSC/IRb-SSC	trnS-GCU-trnG-UCC	ndhF	TTATTATTTTATTCTTTTTTTTTTTTTTTA
	Palindromic repeats	60	89230	P	60	143617	-3	IRb/IRa	ycf2	ycf2	ATTGATGATAGTGACGGTATTGATGCTAGTGACGATATTGATGCTAGTGACGATATTGAT
		60	89248	P	60	143635	-3	IRb/IRa	ycf2	ycf2	ATTGATGCTAGTGACGATATTGATGCTAGTGACGATATTGATGCTAGTGACGATATCGAT
		48	89238	P	48	143621	-1	IRb/IRa	ycf2	ycf2	TAGTGACGGTATTGATGCTAGTGACGATATTGATGCTAGTGACGATAT
		48	89256	P	48	143639	-1	IRb/IRa	ycf2	ycf2	TAGTGACGATATTGATGCTAGTGACGATATTGATGCTAGTGACGATAT
		39	89247	P	39	143621	0	IRb/IRa	ycf2	ycf2	TATTGATGCTAGTGACGATATTGATGCTAGTGACGATAT
		39	89265	P	39	143639	0	IRb/IRa	ycf2	ycf2	TATTGATGCTAGTGACGATATTGATGCTAGTGACGATAT
		42	89266	P	42	143653	-3	IRb/IRa	ycf2	ycf2	ATTGATGCTAGTGACGATATTGATGCTAGTGACGATATCGAT
		42	117330	P	42	136562	-3	SSC/IRa	ndhA intron	rps12 intron	TACAGAACTGTACATGAGATTTTCATCTCATACGGCTCCTCG
		34	89238	P	34	143617	-2	IRb/IRa	ycf2	ycf2	TAGTGACGGTATTGATGCTAGTGACGATATTGAT
		34	89274	P	34	143653	-2	IRb/IRa	ycf2	ycf2	TAGTGACGATATTGATGCTAGTGACGATATCGAT
		31	8002	P	31	44460	-1	LSC	trnS-GCU	trnS-GGA	CGGAAAGAGAGGGATTCGAACCCTCGGTACA
		33	117339	P	33	136562	-2	SSC/IRa	ndhA intron	rps12 intron	GTACATGAGATTTTCATCTCATACGGCTCCTCG
		35	73786	P	35	117333	-3	LSC/SSC	petB intron	ndhA intron	GAGCTGTATGAGATGAAATTCTCATATACAGTTCT
		30	9596	P	30	9646	-2	LSC	trnG-UCC-trnR-UCU	trnG-UCC-trnR-UCU	TTCATATATTCATTCTTTATATTTCTTTCT
		31	117339	P	31	139664	-3	SSC/IRa	ndhA intron	ndhB intron	GTACATGAGATTTTCATCTCATACGGCTCCT
		30	34759	P	30	44462	-3	LSC	psbC-trnS-UGA	trnS-GGA-rps4	AAGGAGAGAGAGGGATTCGAACCCTCGATA
		30	86808	P	30	146045	-3	IRb/IRa	ycf2	ycf2	TTTCTTTTTGTCCAAGTCACTTCTTTTTTT
		30	86850	P	30	146087	-3	IRb/IRa	ycf2	ycf2	TTTCTTTTTGTCTAACTCACTTCCTTTTTT
P. veris	Dispersed repeats	64	89217	F	64	89235	-3	IRb	ycf2	ycf2	CGACATTGATGCTAGTGACGATATTGATGCTAGTGACGATATTGATGCTAGTGACGATATTGAT
		56	143614	F	56	143632	-3	IRa	ycf2	ycf2	ATATCGTCATTAGCATCAATATCGTCACTAGCATCAATATCGTCATTAGCATCAAT
		50	143624	F	50	143642	-3	IRa	ycf2	ycf2	TAGCATCAATATCGTCACTAGCATCAATATCGTCATTAGCATCAATATCG
		38	143614	F	38	143650	0	IRa	ycf2	ycf2	ATATCGTCATTAGCATCAATATCGTCACTAGCATCAAT
		46	89217	F	46	89253	-3	IRb	ycf2	ycf2	CGACATTGATGCTAGTGACGATATTGATGCTAGTGACGATATTGAT
		42	42757	F	42	117350	-2	LSC/SSC	pafI intron	ndhA intron	TTACAGAACCGTACGTGAGATGTTCATCTCATACGGCTCCTC
		42	96335	F	42	117351	-3	IRb/SSC	rps12-trnV-GAC	ndhA intron	TACAGAACCGTACATGAGATTTTCACCGCATATGGCTCCTCG
		33	9423	F	33	9461	-1	LSC	trnG-UCC intron	trnG-UCC intron	TCGGTTTTGAATTAGAGACGTTAAAAAAGTTGA
		35	93246	F	35	117356	-3	IRb/SSC	ndhB intron	ndhA intron	AACCGTGCATGAGACTTTCATCTCACACGGCTCCT
		32	143642	F	32	143660	-2	IRa	ycf2	ycf2	TAGCATCAATATCGTCATTAGCATCAATATCG
		30	107171	F	30	125697	-2	IRb/IRa	trnN-GUU-ndhF	ycf1	AATGTACTTATTAGATCGAATAAGTACCTT
		30	37894	F	30	40118	-3	LSC	psaB	psaA	TGCAATAGCTAAATGATGATGAGCCATATC
		30	86799	F	30	86841	-3	IRb	ycf2	ycf2	TTTCTTTTTATCCAAGTCACTTCTTTTTTT
		30	146038	F	30	146080	-3	IRa	ycf2	ycf2	AAAAAAGGAAGTGAGTTAGATAAAAAGAAA
	Palindromic repeats	111	97675	P	111	135118	0	IRb/IRa	rps12-trnV-GAC	trnV-GAC-rps12	GGGAAAATCGTGCGGTTTTATGAAACCATGTGCTATGGCTCGAATCCGTAGTAAATCCTCTTTCCGATACGGGCAGTTGGCAATTGAATCCGATTTTCTCATTATTTTCAT
		80	107494	P	80	125327	-1	IRb/SSC-IRa	trnN-GUU-ndhF	ycf1	AAAAAAAAAGGAATTCCTTAAAAAGACATATTATCAAAATAGACAAATTTATGAAACAAATTTAGATCTCGATATAAATA
		60	89221	P	60	143610	-3	IRb/IRa	ycf2	ycf2	ATTGATGCTAGTGACGATATTGATGCTAGTGACGATATTGATGCTAGTGACGATATTGAT
		60	89239	P	60	143628	-3	IRb/IRa	ycf2	ycf2	ATTGATGCTAGTGACGATATTGATGCTAGTGACGATATTGATGCTAATGACGATATCGAT
		49	89232	P	49	143610	-2	IRb/IRa	ycf2	ycf2	TGACGATATTGATGCTAGTGACGATATTGATGCTAGTGACGATATTGAT
		38	89257	P	38	143650	0	IRb/IRa	ycf2	ycf2	ATTGATGCTAGTGACGATATTGATGCTAATGACGATAT
		46	89217	P	46	143610	-3	IRb/IRa	ycf2	ycf2	CGACATTGATGCTAGTGACGATATTGATGCTAGTGACGATATTGAT
		42	117351	P	42	136523	-3	SSC/IRa	ndhA intron	rps12 intron	TACAGAACCGTACATGAGATTTTCATCTCATACGGCTCCTCG
		31	8013	P	31	44482	-1	LSC	trnS-GCU	trnS-GGA	CGGAAAGAGAGGGATTCGAACCCTCGGTACA
		35	117356	P	35	139628	-3	SSC/IRa	ndhA intron	ndhB intron	AACCGTACATGAGATTTTCATCTCATACGGCTCCT
		31	89268	P	31	143628	-2	IRb/IRa	ycf2	ycf2	TGACGATATTGATGCTAATGACGATATCGAT
		30	34755	P	30	44484	-3	LSC	psbC-trnS-UGA	trnS-GGA-rps4	AAGGAGAGAGAGGGATTCGAACCCTCGATA
		30	86799	P	30	146038	-3	IRb/IRa	ycf2	ycf2	TTTCTTTTTATCCAAGTCACTTCTTTTTTT
		30	86841	P	30	146080	-3	IRb/IRa	ycf2	ycf2	TTTCTTTTTATCTAACTCACTTCCTTTTTT
P. kwangtungensis	Dispersed repeats	78	91648	F	78	91666	-3	IRb	ycf2	ycf2	CGACATTGATGCTAGTGACGATATTGATGCTAGTGACAATATTGATGCTAGTGACGATATTGATGCTAGTGACGATAT
		78	146490	F	78	146508	-3	IRa	ycf2	ycf2	ATCGATATCGTCACTAGCATCAATATCGTCACTAGCATCAATATCGTCACTAGCATCAATATTGTCACTAGCATCAAT
		58	91668	F	58	91686	-1	IRb	ycf2	ycf2	ATATTGATGCTAGTGACAATATTGATGCTAGTGACGATATTGATGCTAGTGACGATAT
		56	91652	F	56	91688	-1	IRb	ycf2	ycf2	ATTGATGCTAGTGACGATATTGATGCTAGTGACAATATTGATGCTAGTGACGATAT
		56	146494	F	56	146530	-1	IRa	ycf2	ycf2	ATATCGTCACTAGCATCAATATCGTCACTAGCATCAATATCGTCACTAGCATCAAT
		40	91686	F	40	91704	0	IRb	ycf2	ycf2	ATATTGATGCTAGTGACGATATTGATGCTAGTGACGATAT
		39	52331	F	39	52350	0	LSC	trnC-ACA-trnM-CAU	trnC-ACA-trnM-CAU	TTTGATTCGTATTGCTTATTTTGATTCGTATTGCTTATT
		46	91648	F	46	91702	-3	IRb	ycf2	ycf2	CGACATTGATGCTAGTGACGATATTGATGCTAGTGACAATATTGAT
		46	146490	F	46	146544	-3	IRa	ycf2	ycf2	ATCGATATCGTCACTAGCATCAATATCGTCACTAGCATCAATATCG
		42	43336	F	42	119874	-2	LSC/SSC	pafI intron	ndhA intron	TTACAGAACCGTACGTGAGATGTTCATCTCATACGGCTCCTC
		41	98759	F	41	119875	-2	LSC/SSC	rps12-trnV-GAC	ndhA intron	TACAGAACCGTACATGAGATTTTCACCGCATACGGCTCCTC
		33	146517	F	33	146553	0	IRa	ycf2	ycf2	GTCACTAGCATCAATATCGTCACTAGCATCAAT
		37	146535	F	37	146553	-2	IRa	ycf2	ycf2	GTCACTAGCATCAATATTGTCACTAGCATCAATATCG
		38	38462	F	38	40686	-3	LSC	psaB	psaA	AAAAGAAATGCAATAGCTAAATGATGATGAGCAATATC
		34	47022	F	34	47032	-2	LSC	trnT-UGU-trnL-UAA	trnT-UGU-trnL-UAA	TATTACTATATATTACTATATATATCTATATATA
		30	8454	F	30	60740	-1	LSC	trnS-GCU-trnS-CGA	pafII-cemA	GATTTTACCGTTATTTTTATCTTTTTTTTT
		35	38470	F	35	40694	-3	LSC	psaB	psaA	TGCAATAGCTAAATGATGATGAGCAATATCAGTCA
		35	95671	F	35	119880	-3	LSC/SSC	ndhB intron	ndhA intron	AACCGTGCATGAGACTTTCATCTCACACGGCTCCT
		30	89224	F	30	89266	-3	IRb	ycf2	ycf2	TTTCTTTTTGTCCAAGTCACTTCTTTTTTT
		30	148942	F	30	148984	-3	IRa	ycf2	ycf2	AAAAAAGGAAGTGAGTTAGACAAAAAGAAA
	Palindromic repeats	78	91648	P	78	146494	-3	IRb/IRa	ycf2	ycf2	CGACATTGATGCTAGTGACGATATTGATGCTAGTGACAATATTGATGCTAGTGACGATATTGATGCTAGTGACGATAT
		78	91666	P	78	146512	-3	IRb/IRa	ycf2	ycf2	CGATATTGATGCTAGTGACAATATTGATGCTAGTGACGATATTGATGCTAGTGACGATATTGATGCTAGTGACGATAT
		58	91668	P	58	146494	-1	IRb/IRa	ycf2	ycf2	ATATTGATGCTAGTGACAATATTGATGCTAGTGACGATATTGATGCTAGTGACGATAT
		58	91686	P	58	146512	-1	IRb/IRa	ycf2	ycf2	ATATTGATGCTAGTGACGATATTGATGCTAGTGACGATATTGATGCTAGTGACGATAT
		56	91652	P	56	146494	-1	IRb/IRa	ycf2	ycf2	ATTGATGCTAGTGACGATATTGATGCTAGTGACAATATTGATGCTAGTGACGATAT
		56	91688	P	56	146530	-1	IRb/IRa	ycf2	ycf2	ATTGATGCTAGTGACGATATTGATGCTAGTGACGATATTGATGCTAGTGACGATAT
		40	91686	P	40	146494	0	IRb/IRa	ycf2	ycf2	ATATTGATGCTAGTGACGATATTGATGCTAGTGACGATAT
		40	91704	P	40	146512	0	IRb/IRa	ycf2	ycf2	ATATTGATGCTAGTGACGATATTGATGCTAGTGACGATAT
		46	91648	P	46	146490	-3	IRb/IRa	ycf2	ycf2	CGACATTGATGCTAGTGACGATATTGATGCTAGTGACAATATTGAT
		46	91702	P	46	146544	-3	IRb/IRa	ycf2	ycf2	CGATATTGATGCTAGTGACGATATTGATGCTAGTGACGATATCGAT
		41	119875	P	41	139438	-2	SSC/IRa	ndhA intron	rps12 intron	TACAGAACCGTACATGAGATTTTCATCTCATACGGCTCCTC
		31	8039	P	31	45066	-1	LSC	trnS-GCU	trnS-GGA	CGGAAAGAGAGGGATTCGAACCCTCGGTACA
		35	119880	P	35	142532	-3	SSC/IRa	ndhA intron	ndhB intron	AACCGTACATGAGATTTTCATCTCATACGGCTCCT
		32	74475	P	32	74491	-2	LSC	psbT-psbN	psbT-psbN	AATTGAAGTAATCAGTCTCCCAATATTGGGAG
		30	35383	P	30	45068	-3	LSC	psbC-trnS-UGA	trnS-GGA-rps4	AAGGAGAGAGAGGGATTCGAACCCTCGATA
		30	89224	P	30	148942	-3	IRb/IRa	ycf2	ycf2	TTTCTTTTTGTCCAAGTCACTTCTTTTTTT
		30	89266	P	30	148984	-3	IRb/IRa	ycf2	ycf2	TTTCTTTTTGTCTAACTCACTTCCTTTTTT
P. chrysochlora	Dispersed repeats	78	44714	F	78	44734	-2	LSC	pafI-trnS-GGA	pafI-trnS-GGA	TGGCCGAGTGGTTCAAGGCGTGGCCGAGTGGTTCAAGGCGTGGCCGAGTGGTTCAAGGCGTGGCCGAGTGGTTCAAGG
		61	44714	F	61	44754	-2	LSC	pafI-trnS-GGA	pafI-trnS-GGA	TGGCCGAGTGGTTCAAGGCGTGGCCGAGTGGTTCAAGGCGTGGCCGAGTGGTTCAAGGCGT
		52	90722	F	52	90740	-3	IRb	ycf2	ycf2	TAGTGACGATATTAATGCTAGTGACGATATTAATGCTAGTGACGATATTGAT
		52	144381	F	52	144399	-3	IRa	ycf2	ycf2	ATATCGTCATTAGCATCAATATCGTCACTAGCATTAATATCGTCACTAGCAT
		46	144391	F	46	144409	-3	IRa	ycf2	ycf2	TAGCATCAATATCGTCACTAGCATTAATATCGTCACTAGCATTAAT
		42	43043	F	42	118463	-2	LSC/SSC	pafI intron	ndhA intron	TTACAGAACCGTACGTGAGATGTTCATCTCATACGGCTCCTC
		41	44714	F	41	44774	-2	LSC	pafI-trnS-GGA	pafI-trnS-GGA	TGGCCGAGTGGTTCAAGGCGTGGCCGAGTGGTTCAAGGCGT
		42	97773	F	42	118464	-3	IRb/SSC	rps12-trnV-GAC	ndhA intron	TACAGAACCGTACATGAGATTTTCACCGCATACGACTCCTCG
		41	38254	F	41	40478	-3	LSC	psaB	psaA	TGCAATAGCTAAATGATGATGAGCAATATCAGTCAGCCATA
		35	94698	F	35	118469	-3	IRb/SSC	ndhB intron	ndhA intron	AACCGTGCATGAGACTTTCATCTCACACGGCTCCT
		34	90718	F	34	90754	-3	IRb	ycf2	ycf2	ATGATAGTGACGATATTAATGCTAGTGACGATAT
		34	144381	F	34	144417	-3	IRa	ycf2	ycf2	ATATCGTCATTAGCATCAATATCGTCACTAGCAT
		30	44709	F	30	44789	-3	LSC	pafI-trnS-GGA	trnS-GGA	AGAGATGGCCGAGTGGTTCAAGGCGTGGCC
		30	88289	F	30	88331	-3	IRb	ycf2	ycf2	TTTCTTTTTGTCCAAGTCACTTCTTTTTTT
		30	146808	F	30	146850	-3	IRa	ycf2	ycf2	AAAAAAGGAAGTGAGTTAGACAAAAAGAAA
	Palindromic repeats	52	90722	P	52	144377	-3	IRb/IRa	ycf2	ycf2	TAGTGACGATATTAATGCTAGTGACGATATTAATGCTAGTGACGATATTGAT
		52	90740	P	52	144395	-3	IRb/IRa	ycf2	ycf2	TAGTGACGATATTAATGCTAGTGACGATATTGATGCTAATGACGATATCGAT
		42	118464	P	42	137354	-3	SSC/IRa	ndhA intron	rps12 intron	TACAGAACCGTACATGAGATTTTCATCTCATACGGCTCCTCG
		30	8104	P	30	44843	-1	LSC	trnS-GCU	trnS-GGA	GGAAAGAGAGGGATTCGAACCCTCGGTACA
		35	118469	P	35	140436	-3	SSC/IRa	ndhA intron	ndhB intron	AACCGTACATGAGATTTTCATCTCATACGGCTCCT
		34	90718	P	34	144381	-3	IRb/IRa	ycf2	ycf2	ATGATAGTGACGATATTAATGCTAGTGACGATAT
		34	90754	P	34	144417	-3	IRb/IRa	ycf2	ycf2	ATGCTAGTGACGATATTGATGCTAATGACGATAT
		30	9649	P	30	9696	-3	LSC	trnG-UCC-trnR-UCU	trnG-UCC-trnR-UCU	TTCATATATTCATTCTTTATATTTCTTTCT
		30	35135	P	30	44845	-3	LSC	psbC-trnS-UGA	trnS-GGA-rps4	AAGGAGAGAGAGGGATTCGAACCCTCGATA
		30	88289	P	30	146808	-3	IRb/IRa	ycf2	ycf2	TTTCTTTTTGTCCAAGTCACTTCTTTTTTT
		30	88331	P	30	146850	-3	IRb/IRa	ycf2	ycf2	TTTCTTTTTGTCTAACTCACTTCCTTTTTT
P. stenodonta	Dispersed repeats	66	58457	F	66	58522	0	LSC	psaI-pafII	psaI-pafII	AGAGTTCTTATACATACAGAAAATGATATATGGGTAATTTTATTCTAGCTATTTTCAACTAGAATA
		52	89893	F	52	89911	-3	IRb	ycf2	ycf2	TAGTGACGATATTAATGCTAGTGACGATATTAATGCTAGTGACGATATTGAT
		52	143510	F	52	143528	-3	IRa	ycf2	ycf2	ATATCGTCATTAGCATCAATATCGTCACTAGCATTAATATCGTCACTAGCAT
		40	43963	F	40	44002	0	LSC	trnS-GGA-rps4	trnS-GGA-rps4	TCCTGAATGGGCTGATATTACCGACCATAATGTATCAAAT
		46	143520	F	46	143538	-3	IRa	ycf2	ycf2	TAGCATCAATATCGTCACTAGCATTAATATCGTCACTAGCAT
		42	42210	F	42	117625	-2	LSC/SSC	pafI intron	ndhA intron	TTACAGAACCGTACGTGAGATGTTCATCTCATACGGCTCCTC
		42	96947	F	42	117626	-2	IRb/SSC	rps12-trnV-GAC	ndhA intron	TACAGAACCGTACATGAGATTTTCACCGCATACGGCTCCTCG
		41	37423	F	41	39647	-3	LSC	psaB	psaA	TGCAATAGCTAAATGATGATGAGCAATATCAGTCAGCCATA
		35	93872	F	35	117631	-3	IRb/SSC	ndhB intron	ndhA intron	AACCGTGCATGAGACTTTCATCTCACACGGCTCCT
		34	89889	F	34	89925	-3	IRb	ycf2	ycf2	ATGATAGTGACGATATTAATGCTAGTGACGATAT
		34	143510	F	34	143546	-3	IRa	ycf2	ycf2	ATATCGTCATTAGCATCAATATCGTCACTAGCAT
		30	87460	F	30	87502	-3	IRb	ycf2	ycf2	TTTCTTTTTGTCCAAGTCACTTCTTTTTTT
		30	145937	F	30	145979	-3	IRa	ycf2	ycf2	AAAAAAGGAAGTGAGTTAGACAAAAAGAAA
	Palindromic repeats	52	89893	P	52	143506	-3	IRb/IRa	ycf2	ycf2	TAGTGACGATATTAATGCTAGTGACGATATTAATGCTAGTGACGATATTGAT
		52	89911	P	52	143524	-3	IRb/IRa	ycf2	ycf2	TAGTGACGATATTAATGCTAGTGACGATATTGATGCTAATGACGATATCGAT
		42	117626	P	42	136480	-2	SSC/IRa	ndhA intron	rps12 intron	TACAGAACCGTACATGAGATTTTCATCTCATACGGCTCCTCG
		30	8049	P	30	43926	-1	LSC	trnS-GCU	trnS-GGA	GGAAAGAGAGGGATTCGAACCCTCGGTACA
		35	117631	P	35	139562	-3	SSC/IRa	ndhA intron	ndhB intron	AACCGTACATGAGATTTTCATCTCATACGGCTCCT
		34	89889	P	34	143510	-3	IRb/IRa	ycf2	ycf2	ATGATAGTGACGATATTAATGCTAGTGACGATAT
		34	89925	P	34	143546	-3	IRb/IRa	ycf2	ycf2	ATGCTAGTGACGATATTGATGCTAATGACGATAT
		30	9589	P	30	9633	-2	LSC	trnG-UCC-trnR-UCU	trnG-UCC-trnR-UCU	TTCATATATTCATTCTTTATATTTCTTTCT
		30	34326	P	30	43928	-3	LSC	psbC-trnS-UGA	trnS-GGA-rps4	AAGGAGAGAGAGGGATTCGAACCCTCGATA
		30	87460	P	30	145937	-3	IRb/IRa	ycf2	ycf2	TTTCTTTTTGTCCAAGTCACTTCTTTTTTT
		30	87502	P	30	145979	-3	IRb/IRa	ycf2	ycf2	TTTCTTTTTGTCTAACTCACTTCCTTTTTT
P. persimilis	Dispersed repeats	48	28009	F	48	45558	-2	LSC	trnC-GCA	pafI-trnS-GGA	AAGGCGGGGGACTGCAAATCTTTTTTCCCCAGTTCAAATCTGGGTGTC
		38	90739	F	38	90757	0	IRb	ycf2	ycf2	ATTGATGCTAGTGACGATATTGATGCTAGTGACGATAT
		38	145500	F	38	145518	0	IRa	ycf2	ycf2	ATATCGTCACTAGCATCAATATCGTCACTAGCATCAAT
		42	43882	F	42	119035	-2	LSC/SSC	pafI intron	ndhA intron	TTACAGAACCGTACGTGAGATGTTCATCTCATACGGCTCCTC
		41	97814	F	41	119036	-3	IRb/SSC	rps12-trnV-GAC	ndhA intron	TACAGAACCGTACATGAGATTTTCACCGCATAGGGCTCCTC
		31	45533	F	31	45606	0	LSC	pafI-trnS-GGA	trnS-GGA	TGTAGGAGAGATGGCCGAGTGGTTCAAGGCG
		38	38991	F	38	41215	-3	LSC	psaB	psaA	AAAAGAAATGCAATAGCTAAATGATGATGAGCAATATC
		35	38999	F	35	41223	-3	LSC	psaB	psaA	TGCAATAGCTAAATGATGATGAGCAATATCAGTCA
		35	94721	F	35	119041	-3	IRb/SSC	ndhB intron	ndhA intron	AACCGTGCATGAGACTTTCATCTCACACGGCTCCT
		30	12628	F	30	12653	-2	LSC	atpF intron	atpF intron	AAATATATAAATATATAAATAGATAAAATA
		30	32061	F	30	32073	-2	LSC	trnT-GGU-psbD	trnT-GGU-psbD	ATTGTATAATAAATTGTATAATAAATTATC
		30	88317	F	30	88359	-3	IRb	ycf2	ycf2	TTTCTTTTTGTCCAAGTCACTTCTTTTTTT
		30	147906	F	30	147948	-3	IRa	ycf2	ycf2	AAAAAAGGAAGTGAGTTAGACAAAAAGAAA
		32	12634	R	32	12642	-3	LSC	atpF intron	atpF intron	ATAAATATATAAATAGATAAAATATATAAATA
	Palindromic repeats	38	90739	P	38	145500	0	IRb/IRa	ycf2	ycf2	ATTGATGCTAGTGACGATATTGATGCTAGTGACGATAT
		38	90757	P	38	145518	0	IRb/IRa	ycf2	ycf2	ATTGATGCTAGTGACGATATTGATGCTAGTGACGATAT
		41	119036	P	41	138440	-3	SSC/IRa	ndhA intron	rps12 intron	TACAGAACCGTACATGAGATTTTCATCTCATACGGCTCCTC
		31	8481	P	31	45666	-1	LSC	trnS-GCU	trnS-GGA	CGGAAAGAGAGGGATTCGAACCCTCGGTACA
		35	119041	P	35	141539	-3	SSC/IRa	ndhA intron	ndhB intron	AACCGTACATGAGATTTTCATCTCATACGGCTCCT
		30	9895	P	30	9952	-2	LSC	trnG-UCC-trnR-UCU	trnG-UCC-trnR-UCU	TTCATATATTCATTCTTTATATTTCTTCCT
		30	42188	P	30	42715	-2	LSC	psaA-pafI	psaA-pafI	ATTGAGTCCTCCTCTTTCCGGACAACACAT
		31	4814	P	31	8161	-3	LSC	trnK-UUU-rps16	trnK-UUU-rps16	GAAATAGAAAAATTTTTGAATTTAATAAAAT
		30	35898	P	30	45668	-3	LSC	psbC-trnS-UGA	trnS-GGA-rps4	AAGGAGAGAGAGGGATTCGAACCCTCGATA
		30	88317	P	30	147906	-3	IRb/IRa	ycf2	ycf2	TTTCTTTTTGTCCAAGTCACTTCTTTTTTT
		30	88359	P	30	147948	-3	IRb/IRa	ycf2	ycf2	TTTCTTTTTGTCTAACTCACTTCCTTTTTT
Tandem repeats
		Start	End	Size(bp)	Number of repeats	Region	Repeat sequence
	P. handeliana	55700	55743	22	2	LSC;rbcL-accD	ATATACAAGATTGAAAATTCAA
		90073	90146	18	4	IRb;ycf2	ATTGATGATAGTGACGAT
		108025	108114	38	2	SSC;trnN-GUU-ndhF	ATAAGATAAATGCAAAAAAAGATTAATACATAAGATAA
		108015	108103	38	2	SSC;trnN-GUU-ndhF	ATAAGATAAGATAAGATAAATGCAAAAAAAGATTAATA
		115624	115680	28	2	SSC;ndhE-ndhG	GAATATATTGTTAATAGATTGAAGTAAA
		143721	143794	18	4	IRa;ycf2	ATATCGTCATTAGCATCA
	P. woodwardii	6127	6278	75	2	LSC;rps16-trnQ-UUG	TTAATTATCAAAATTATTATATTCTAAAAATAAAATAAAAATAAAAAAGGAATAATTTAAATTTTTTGTCGTTTA
		56231	56270	20	2	LSC;rbcL-accD	TTCTATTGTATCCATTTTGG
		66833	66903	35	2	LSC;psaJ-rpl33	TTATACAAAATCACTGTACTACGATTCGAAATATG
		108608	108668	29	2	IRb/SSC;ndhF	AAGATTAATACATAAGATAAATACAAAAA
		144324	144379	18	3	IRa;ycf2	ATATCGTCATTAGCATCA
	P. knuthiana	4508	4565	29	2	LSC;trnK-UUU-rps16	AAAATAAAAGAAATAAGTATCCACACTAA
		6423	6572	75	2	LSC;rps16-trnQ-UUG	TAACCCCAATTTTAGTGTTTTTATTCTATTAATTGTTTCGATTCTTATTTTATAAAATAGCTACTAAAGAAGAGT
		12215	12254	20	2	LSC;atpF intron	CTTTATATATAACATAATAC
		81565	81605	20	2	LSC;rpl16 intron	TTTTAGATCTATTATTTAAT
		90753	90792	15	2	IRb;ycf2	ATTGATGATATCGAC
		117545	117747	97	2	SSC;ndhG-ndhI	TCGTGATTCTCACTAATCAATCAATAGTTTTGATTTGTAGTTATTAATCAAACAAAAAAACCTAGCCATTTTTTATTTGAGGATAATTCAAAACTGT
		145157	145196	15	2	IRa;ycf2	TATCATCAATGTCGA
	P. poissonii	66963	67013	25	2	LSC;psaJ-rpl33	TCTAGGACAAAAGTATTATACAAAA
		88289	88378	21	4	IRb;ycf2	TTTGTCTAAGCCACTTCGTTT
		88311	88378	21	3	IRb;ycf2	TTTTTGTCCAAGTCACTTCTT
		108645	108693	23	2	SSC;trnN-GUU-ndhF	AAAAAAAGATTAATACATAAGAT
		116216	116259	14	3	SSC;ndhE-ndhG	GTTAATAGATTGAA
		144322	144377	18	3	IRa;ycf2	ATATCGTCATTAGCATCA
		146731	146798	21	3	IRa;ycf2	AAAAAAGGAAGTGAGTTAGAC
		146752	146820	21	3	IRa;ycf2	AAAAAAAGAAGTGACTTGGAC
	P. sinensis	9427	9492	33	2	LSC;trnG-UCC intron	TCGGTTTTGAATTAGAGACGTTAAAAATGTTGA
		30120	30161	21	2	LSC;psbM-trnD-GUC	GTCCCATCTTTCATAGAAAAG
		46476	46555	40	2	LSC;trnT-UGU-trnL-UAA	CCAGTAGAAACGAAAAAAAAAGGGGGGGGATATGGCGAAA
		89230	89303	18	4	IRb;ycf2	ATTGATGATAGTGACGGT
		104983	105052	36	2	IRb;rrn4.5-rrn5	CATTGTTCAACTCTTTGACAACACGAAAAAACCATT
		117419	117464	23	2	SSC;ndhA intron	ATATGTTTGTACGATAGAGAAAC
		124004	124071	27	2	SSC;ycf1	TTTTCTCCTTTCTTTTGTTTTCTTCTT
		127872	127941	36	2	IRa;rrn5-rrn4.5	TGGTTTTTTCATGTTGTCAAATAGTTAGTTGAACAA
		143621	143694	18	4	IRa;ycf2	ATATCGTCACTAGCATCA
	P. veris	9423	9502	38	2	LSC;trnG-UCC intron	TCGGTTTTGAATTAGAGACGTTAAAAAAGTTGATTGAA
		89221	89294	18	4	IRb;ycf2	ATTGATGCTAGTGACGAT
		117446	117490	22	2	SSC;ndhA intron	TTTGTACGATAGATAAACAAAT
		143614	143687	36	2	IRa;ycf2	ATATCGTCATTAGCATCAATATCGTCACTAGCATCA
	P. kwangtungensis	51900	51939	20	2	LSC;trnC-ACA intron	TATGAAACTTTCTACACCTT
		52331	52388	19	3	LSC;trnC-ACA-trnM-CAU	TTTGATTCGTATTGCTTAT
		91652	91743	18	5	IRb;ycf2	ATTGATGCTAGTGACGAT
		107681	107750	36	2	IRb;rrn4.5-rrn5	CATTGTTCAACTCTTTGACAACACGAAAAAACCATT
		130487	130556	36	2	IRa;rrn5-rrn4.5	TGGTTTTTTCATGTTGTCAAATAGTTAGTTGAACAA
		146494	146585	18	5	IRa;ycf2	ATATCGTCACTAGCATCA
	P. chrysochlora	44714	44814	20	5	LSC;pafI-trnS-GGA	TGGCCGAGTGGTTCAAGGCG
		90722	90787	18	3	IRb;ycf2	TAGTGACGATATTAATGC
		144381	144454	18	4	IRa;ycf2	ATATCGTCATTAGCATCA
	P. stenodonta	43963	44041	39	2	LSC;trnS-GGA-rps4	TCCTGAATGGGCTGATATTACCGACCATAATGTATCAAA
		58457	58587	65	2	LSC;psaI-pafII	AGAGTTCTTATACATACAGAAAATGATATATGGGTAATTTTATTCTAGCTATTTTCAACTAGAAT
		89893	89958	18	3	IRb;ycf2	TAGTGACGATATTAATGC
		143510	143583	18	4	IRa;ycf2	ATATCGTCATTAGCATCA
	P. persimilis	12622	12671	17	3	LSC;atpF intron	ATATATAAATATATAAA
		12628	12678	25	2	LSC;atpF intron	AAATATATAAATATATAAATAGATA
		90739	90794	18	3	IRb;ycf2	ATTGATGCTAGTGACGAT
		106638	106707	36	2	IRb;rrn4.5-rrn5	CATTGTTCAACTCTTTGACAACACGAAAAAACCATT
		125664	125724	28	2	SSC;ycf1	TTTCTCCTTTCTTTTTTTTTCTTCTTTT
		129587	129656	36	2	IRa;rrn5-rrn4.5	TGGTTTTTTCATGTTGTCAAATAGTTAGTTGAACAA
		145500	145555	18	3	IRa;ycf2	ATATCGTCACTAGCATCA
