# Supplementary material for: Comparative Plastid Genomes of Primula Species: Sequence Divergence and Phylogenetic Relationships
Source: Int J Mol Sci. 2018 Apr 1;19(4):1050. doi: 10.3390/ijms19041050 (PMC5979308; doi:10.3390/ijms19041050)
Supplement: Supplementary file 1 [file ijms-19-01050-s001.zip › supplementary materials/Table S8.xlsx]

## Sheet: Sheet1
Table S8 Simple sequence repeats (SSRs) in the ten Primula plastid genomes.
Species	Motif	SSR size (bp)	Start	End	Region	Annotation
P. handeliana	(A)11	11	6610	6620	LSC	rps16-trnQ-UUG
	(TA)6	12	6908	6919	LSC	trnQ-UUG-psbK
	(T)10	10	8466	8475	LSC	trnS-GCU-trnG-UCC
	(T)11	11	9621	9631	LSC	trnG-UCC-trnR-UCU
	(A)13	13	11328	11340	LSC	atpA-atpF
	(T)10	10	15956	15965	LSC	rpoC2
	(T)11	11	17853	17863	LSC	rpoC2
	(AT)5	10	19241	19250	LSC	rpoC2
	(ATTT)3	12	22326	22337	LSC	rpoC1 intron
	(T)10	10	25554	25563	LSC	rpoB
	(A)10	10	27819	27828	LSC	petN-psbM
	(T)14	14	34228	34241	LSC	psbC-trnS-UGA
	(AATA)3	12	41105	41116	LSC	psaA-pafI
	(TA)5	10	45051	45060	LSC	rps4-trnT-UGU
	(AT)5	10	45832	45841	LSC	trnT-UGU-trnL-UAA
	(TA)6	12	45949	45960	LSC	trnT-UGU-trnL-UAA
	(AT)6	12	46391	46402	LSC	trnL-UAA intron
	(T)10	10	46941	46950	LSC	trnL-UAA-trnF-GAA
	(T)11	11	49835	49845	LSC	ndhC-trnV-UAC
	(T)10	10	53311	53320	LSC	atpB
	(A)10	10	53382	53391	LSC	atpB-rbcL
	(T)10	10	56031	56040	LSC	rbcL-accD
	(T)10	10	57827	57836	LSC	accD-psaI
	(AAAT)3	12	58527	58538	LSC	psaI-pafII
	(A)10	10	68010	68019	LSC	rpl20-rps12
	(T)10	10	69567	69576	LSC	clpP intron
	(CATAGT)3	18	70119	70136	LSC	clpP intron
	(T)13	13	75909	75921	LSC	petD intron
	(G)11	11	75922	75932	LSC	petD intron
	(TAT)4	12	76101	76112	LSC	petD intron
	(TAT)4	12	76134	76145	LSC	petD intron
	(T)13	13	77211	77223	LSC	rpoA
	(T)11	11	78062	78072	LSC	rpoA-rps11
	(A)15	15	80069	80083	LSC	rpl14-rpl16
	(A)11	11	88273	88283	IRb	ycf2
	(T)10	10	101086	101095	IRb	trnI-GAU intron
	(ATAAG)3	15	108015	108029	SSC	trnN-GUU-ndhF
	(A)11	11	110386	110396	SSC	ndhF-rpl32
	(A)10	10	111463	111472	SSC	rpl32-trnL-UAG
	(AAT)4	12	111471	111482	SSC	rpl32-trnL-UAG
	(TAA)4	12	111801	111812	SSC	rpl32-trnL-UAG
	(AATA)3	12	113292	113303	SSC	ndhD
	(T)11	11	122438	122448	SSC	ycf1
	(TA)5	10	123506	123515	SSC	ycf1
	(T)11	11	123656	123666	SSC	ycf1
	(T)11	11	125325	125335	SSC	ycf1
	(T)11	11	125566	125576	SSC	ycf1
	(A)10	10	132772	132781	IRa	trnI-GAU intron
	(T)11	11	145584	145594	IRa	ycf2
P. woodwardii	(T)10	10	6119	6128	LSC	rps16-trnQ-UUG
	(A)10	10	6599	6608	LSC	rps16-trnQ-UUG
	(TA)8	16	8031	8046	LSC	trnS-GCU-trnG-UCC
	(A)10	10	9173	9182	LSC	trnG-UCC intron
	(TA)6	12	9190	9201	LSC	trnG-UCC intron
	(A)13	13	11342	11354	LSC	atpA-atpF
	(A)10	10	12961	12970	LSC	atpF-atpH
	(T)10	10	16019	16028	LSC	rpoC2
	(T)11	11	17916	17926	LSC	rpoC2
	(T)10	10	25611	25620	LSC	rpoB
	(AT)6	12	29489	29500	LSC	psbM-trnD-GUC
	(A)10	10	29742	29751	LSC	psbM-trnD-GUC
	(AATA)3	12	41709	41720	LSC	psaA-pafI
	(T)10	10	43466	43475	LSC	pafI intron
	(TA)7	14	45635	45648	LSC	rps4-trnT-UGU
	(A)10	10	45754	45763	LSC	rps4-trnT-UGU
	(AT)5	10	46426	46435	LSC	trnT-UGU-trnL-UAA
	(TA)8	16	46546	46561	LSC	trnT-UGU-trnL-UAA
	(TA)5	10	46994	47003	LSC	trnL-UAA intron
	(T)13	13	48261	48273	LSC	trnF-GAA-ndhJ
	(T)10	10	53907	53916	LSC	atpB
	(T)10	10	56599	56608	LSC	rbcL-accD
	(A)10	10	56687	56696	LSC	rbcL-accD
	(T)10	10	58377	58386	LSC	accD-psaI
	(T)10	10	59053	59062	LSC	psaI-pafII
	(AATA)3	12	59080	59091	LSC	psaI-pafII
	(A)10	10	62399	62408	LSC	petA-psbJ
	(A)10	10	69692	69701	LSC	clpP intron
	(C)13	13	71802	71814	LSC	clpP-psbB
	(A)13	13	74605	74617	LSC	petB intron
	(A)12	12	74923	74934	LSC	petB intron
	(TA)5	10	76630	76639	LSC	petD intron
	(T)10	10	77701	77710	LSC	rpoA
	(T)10	10	79496	79505	LSC	rpl36-rps8
	(T)10	10	80017	80026	LSC	rps8-rpl14
	(A)10	10	80592	80601	LSC	rpl14-rpl16
	(T)12	12	81804	81815	LSC	rpl16 intron
	(T)10	10	81929	81938	LSC	rpl16-rps3
	(A)10	10	111993	112002	SSC	rpl32-trnL-UAG
	(AATA)3	12	113818	113829	SSC	ndhD
	(A)11	11	116689	116699	SSC	ndhG
	(T)12	12	122735	122746	SSC	ycf1
	(T)11	11	122990	123000	SSC	ycf1
	(TA)5	10	124043	124052	SSC	ycf1
	(T)11	11	124453	124463	SSC	ycf1
	(T)11	11	125672	125682	SSC	ycf1
	(T)11	11	126106	126116	SSC	ycf1
P. knuthiana	(A)10	10	1754	1763	LSC	psbA-trnK-UUU
	(T)10	10	4792	4801	LSC	trnK-UUU-rps16
	(T)11	11	9703	9713	LSC	trnG-UCC-trnR-UCU
	(A)10	10	11470	11479	LSC	atpA-atpF
	(A)11	11	12357	12367	LSC	atpF intron
	(A)11	11	15860	15870	LSC	rps2-rpoC2
	(T)11	11	18087	18097	LSC	rpoC2
	(AT)5	10	19469	19478	LSC	rpoC2
	(T)10	10	25808	25817	LSC	rpoB
	(A)12	12	28687	28698	LSC	petN-psbM
	(A)10	10	32290	32299	LSC	trnT-GGU-psbD
	(T)11	11	35249	35259	LSC	psbC-trnS-UGA
	(A)10	10	36169	36178	LSC	psbZ-trnG-UCC
	(AT)5	10	36239	36248	LSC	psbZ-trnG-UCC
	(A)10	10	42071	42080	LSC	psaA-pafI
	(AATA)3	12	42187	42198	LSC	psaA-pafI
	(T)10	10	43981	43990	LSC	pafI intron
	(A)11	11	46928	46938	LSC	trnT-UGU-trnL-UAA
	(A)10	10	47605	47614	LSC	trnL-UAA intron
	(A)10	10	48584	48593	LSC	trnF-GAA-ndhJ
	(T)11	11	48621	48631	LSC	trnF-GAA-ndhJ
	(T)10	10	51108	51117	LSC	ndhC-trnV-UAC
	(T)11	11	52223	52233	LSC	trnM-CAU-atpE
	(T)10	10	54211	54220	LSC	atpB
	(T)11	11	56931	56941	LSC	rbcL-accD
	(T)14	14	58701	58714	LSC	accD-psaI
	(T)16	16	63342	63357	LSC	petA-psbJ
	(A)10	10	66016	66025	LSC	trnW-CCA-trnP-UGG
	(AT)7	14	66914	66927	LSC	psaJ-rpl33
	(T)10	10	70337	70346	LSC	clpP intron
	(A)10	10	70350	70359	LSC	clpP intron
	(A)10	10	71712	71721	LSC	clpP-psbB
	(A)10	10	73827	73836	LSC	psbB-psbT
	(A)11	11	75169	75179	LSC	petB intron
	(T)10	10	77948	77957	LSC	rpoA
	(T)12	12	79325	79336	LSC	rps11-rpl36
	(T)10	10	80103	80112	LSC	rps8-rpl14
	(AT)5	10	81240	81249	LSC	rpl16 intron
	(A)11	11	82111	82121	LSC	rpl16-rps3
	(TTCATC)3	18	82850	82867	LSC	rpl22
	(TATC)4	16	93432	93447	IRb	trnL-CAA-ndhB
	(A)11	11	106831	106841	IRb	rrn5-trnR-ACG
	(A)13	13	108992	109004	IRb	trnN-GUU-ndhF
	(AAAT)3	12	109072	109083	SSC	ndhF
	(T)10	10	111810	111819	SSC	ndhF-rpl32
	(A)10	10	112020	112029	SSC	ndhF-rpl32
	(AATA)3	12	114366	114377	SSC	ndhD
	(T)11	11	118284	118294	SSC	ndhI-ndhA
	(A)10	10	119832	119841	SSC	ndhA intron
	(T)10	10	125009	125018	SSC	ycf1
	(T)11	11	125549	125559	SSC	ycf1
	(T)11	11	126043	126053	SSC	ycf1
	(T)11	11	126239	126249	SSC	ycf1
	(T)10	10	126546	126555	SSC	ycf1
	(T)13	13	126945	126957	IRa	ycf1
	(T)11	11	129108	129118	IRa	trnR-ACG-rrn5
	(TAGA)4	16	142500	142515	IRa	ndhB-trnL-CAA
P. poissonii	(A)12	12	6581	6592	LSC	rps16-trnQ-UUG
	(A)10	10	7824	7833	LSC	psbI-trnS-GCU
	(T)10	10	15953	15962	LSC	rpoC2
	(T)11	11	17850	17860	LSC	rpoC2
	(T)12	12	25549	25560	LSC	rpoB
	(T)10	10	26765	26774	LSC	rpoB-trnC-GCA
	(AT)5	10	29605	29614	LSC	psbM-trnD-GUC
	(T)12	12	34957	34968	LSC	psbC-trnS-UGA
	(AATA)3	12	41828	41839	LSC	psaA-pafI
	(T)11	11	42575	42585	LSC	pafI intron
	(T)10	10	43580	43589	LSC	pafI intron
	(TA)7	14	45747	45760	LSC	rps4-trnT-UGU
	(AT)5	10	46509	46518	LSC	trnT-UGU-trnL-UAA
	(TA)6	12	46626	46637	LSC	trnT-UGU-trnL-UAA
	(TA)5	10	47071	47080	LSC	trnL-UAA intron
	(T)13	13	48362	48374	LSC	trnF-GAA-ndhJ
	(T)10	10	54012	54021	LSC	atpB
	(T)10	10	58488	58497	LSC	accD-psaI
	(T)10	10	59188	59197	LSC	psaI-pafII
	(AAAT)3	12	59207	59219	LSC	psaI-pafII
	(A)10	10	62535	62544	LSC	petA-psbJ
	(A)10	10	68721	68730	LSC	rpl20-rps12
	(T)10	10	69069	69078	LSC	rpl20-rps13
	(A)10	10	74749	74758	LSC	petB intron
	(TAT)4	12	76796	76807	LSC	petD intron
	(T)10	10	77857	77866	LSC	rpoA
	(T)10	10	79613	79622	LSC	rpl36-rps8
	(ATT)4	12	80164	80175	LSC	rps8-rpl14
	(A)13	13	80712	80724	LSC	rpl14-rpl16
	(A)11	11	81291	81301	LSC	rpl16 intron
	(T)10	10	101691	101700	IRb	trnI-GAU intron
	(A)10	10	112022	112031	SSC	rpl32-trnL-UAG
	(AATA)3	12	113872	113883	SSC	ndhD
	(T)11	11	123060	123070	SSC	ycf1
	(AT)7	14	123286	123299	SSC	ycf1
	(T)10	10	124529	124538	SSC	ycf1
	(T)11	11	126185	126195	SSC	ycf1
	(A)10	10	133409	133418	IRa	trnI-GAU intron
P. sinensis	(A)11	11	1534	1544	LSC	psbA-trnK-UUU
	(T)12	12	3625	3636	LSC	trnK-UUU intron
	(A)10	10	3663	3672	LSC	trnK-UUU intron
	(T)10	10	6252	6261	LSC	rps16-trnQ-UUG
	(A)11	11	6708	6718	LSC	rps17-trnQ-UUG
	(TA)6	12	7029	7040	LSC	trnQ-UUG-psbK
	(A)12	12	8096	8107	LSC	trnS-GCU-trnG-UCC
	(T)15	15	8443	8457	LSC	trnS-GCU-trnG-UCC
	(T)13	13	9779	9791	LSC	trnG-UCC-trnR-UCU
	(A)13	13	11562	11574	LSC	atpA-atpF
	(A)12	12	12426	12437	LSC	atpF intron
	(A)13	13	13157	13169	LSC	atpF-atpH
	(T)11	11	18120	18130	LSC	rpoC2
	(AT)5	10	19505	19514	LSC	rpoC2
	(A)10	10	23236	23245	LSC	rpoC1-rpoB
	(T)10	10	25830	25839	LSC	rpoB
	(A)10	10	30069	30078	LSC	psbM-trnD-GUC
	(T)11	11	31047	31057	LSC	trnT-GGU-psbD
	(G)13	13	35506	35518	LSC	psbZ-trnG-UCC
	(AATA)3	12	41554	41565	LSC	psaA-pafI
	(A)10	10	42199	42208	LSC	pafI intron
	(T)11	11	43322	43332	LSC	pafI intron
	(TAA)4	12	44144	44155	LSC	pafI-trnS-GGA
	(A)10	10	45639	45648	LSC	rps4-trnT-UGU
	(A)12	12	46144	46155	LSC	trnT-UGU-trnL-UAA
	(A)11	11	46821	46831	LSC	trnL-UAA intron
	(T)15	15	50466	50480	LSC	ndhC-trnV-UAC
	(T)10	10	53519	53528	LSC	atpB
	(T)12	12	56206	56217	LSC	rbcL-psaI
	(A)10	10	58290	58299	LSC	psaI-pafII
	(TA)7	14	64594	64607	LSC	trnW-CCA-trnP-UGG
	(T)10	10	66562	66571	LSC	rps18-rpl20
	(T)11	11	67559	67569	LSC	rpl20-rps12
	(T)11	11	67619	67629	LSC	rpl20-rps12
	(T)10	10	68825	68834	LSC	clpP intron
	(A)10	10	69306	69315	LSC	clpP intron
	(T)12	12	72134	72145	LSC	psbB-psbT
	(T)11	11	73682	73692	LSC	petB intron
	(A)10	10	75191	75200	LSC	petD intron
	(T)10	10	76313	76322	LSC	rpoA
	(T)11	11	78108	78118	LSC	rpl36-rps8
	(T)12	12	78626	78637	LSC	rps8-rpl14
	(A)14	14	79210	79223	LSC	rpl14-rpl16
	(AT)7	14	79780	79793	LSC	rpl16 intron
	(G)10	10	101485	101494	IRb	trnA-UGC intron
	(AT)5	10	110473	110482	SSC	ndhF-rpl32
	(A)12	12	110986	110997	SSC	rpl32-trnL-UAG
	(AATA)3	12	112827	112838	SSC	ndhD
	(T)13	13	117560	117572	SSC	ndhA intron
	(T)11	11	121911	121921	SSC	ycf1
	(T)11	11	123156	123166	SSC	ycf1
	(T)10	10	123504	123513	SSC	ycf1
	(T)11	11	124044	124054	SSC	ycf1
	(T)10	10	124730	124739	SSC	ycf1
	(T)11	11	125162	125172	SSC	ycf1
	(C)10	10	131430	131439	IRa	trnA-UGC intron
P. veris	(A)14	14	190	203	LSC	trnH-GUG-psbA
	(T)10	10	5644	5653	LSC	rps16 intron
	(T)10	10	6260	6269	LSC	rps16-trnQ-UUG
	(A)11	11	6716	6726	LSC	rps16-trnQ-UUG
	(CTTT)3	12	8156	8167	LSC	trnS-GCU-trnG-UCC
	(T)10	10	8246	8255	LSC	trnS-GCU-trnG-UCC
	(T)10	10	8449	8458	LSC	trnS-GCU-trnG-UCC
	(AT)5	10	8752	8761	LSC	trnS-GCU-trnG-UCC
	(A)12	12	11562	11573	LSC	atpA-atpF
	(T)10	10	14194	14203	LSC	atpH-atpI
	(T)11	11	18131	18141	LSC	rpoC2
	(AT)5	10	19513	19522	LSC	rpoC2
	(T)10	10	25833	25842	LSC	rpoB
	(A)10	10	30068	30077	LSC	psbM-trnD-GUC
	(A)11	11	35025	35035	LSC	trnS-UGA-psbZ
	(G)13	13	35522	35534	LSC	psbZ-trnG-UCC
	(AT)5	10	35623	35632	LSC	psbZ-trnG-UCC
	(ATAA)3	12	41581	41592	LSC	psaA-pafI
	(TAA)4	12	44166	44177	LSC	pafI-trnS-GGA
	(A)11	11	45660	45670	LSC	rps4-trnT-UGU
	(A)10	10	46156	46165	LSC	trnT-UGU-trnL-UAA
	(A)10	10	46829	46838	LSC	trnL-UAA intron
	(T)10	10	47347	47356	LSC	trnL-UAA-trnF-GAA
	(A)11	11	47878	47888	LSC	trnF-GAA-ndhJ
	(T)15	15	50468	50482	LSC	ndhC-trnV-UAC
	(T)11	11	51523	51533	LSC	trnM-CAU-atpE
	(T)10	10	53514	53523	LSC	atpB
	(A)10	10	53624	53633	LSC	atpB-rbcL
	(T)11	11	56214	56224	LSC	rbcL-accD
	(TA)7	14	64550	64563	LSC	trnW-CCA-trnP-UGG
	(A)11	11	65335	65345	LSC	psaJ-rpl33
	(AT)7	14	67657	67670	LSC	rpl20-rps12
	(TAA)4	12	68810	68821	LSC	clpP intron
	(A)10	10	70081	70090	LSC	clpP-psbB
	(A)11	11	73554	73564	LSC	petB intron
	(T)16	16	76296	76311	LSC	rpoA
	(T)11	11	78089	78099	LSC	rpl36-rps8
	(A)12	12	79194	79205	LSC	rpl14-rpl16
	(AT)5	10	79764	79773	LSC	rpl16 intron
	(T)11	11	79905	79915	LSC	rpl16 intron
	(T)11	11	82234	82244	IRb	rps19-rpl2
	(TATC)4	16	91901	91916	IRb	trnL-CAA-ndhB
	(A)17	17	105349	105365	IRb	rrn5-trnR-ACG
	(ATAA)3	12	107567	107578	IRb/SSC	ndhF
	(CTTA)3	12	109904	109915	SSC	ndhF-rpl32
	(AT)5	10	110469	110478	SSC	ndhF-rpl32
	(A)11	11	111324	111334	SSC	trnL-UAG-ccsA
	(AATA)3	12	112841	112852	SSC	ndhD
	(CAAT)3	12	116076	116087	SSC	ndhG-ndhI
	(T)12	12	120476	120487	SSC	rps15-ycf1
	(T)10	10	123486	123495	SSC	ycf1
	(T)11	11	124026	124036	SSC	ycf1
	(T)11	11	124710	124720	SSC	ycf1
	(T)10	10	125023	125032	SSC	ycf1
	(T)10	10	125398	125407	IRa	ycf1
	(T)17	17	127532	127548	IRa	trnR-ACG-rrn5
	(TAGA)4	16	140990	141005	IRa	ndhB-trnL-CAA
	(A)11	11	150661	150671	IRa	rpl2-trnH-GUG
P. kwangtungensis	(A)11	11	1490	1500	LSC	psbA-trnK-UUU
	(A)10	10	3627	3636	LSC	trnK-UUU intron
	(A)10	10	4509	4518	LSC	trnK-UUU-rps16
	(T)10	10	4943	4952	LSC	trnK-UUU-rps16
	(T)10	10	5733	5742	LSC	rps16 intron
	(A)10	10	8133	8142	LSC	trnS-GCU-trnG-UCC
	(A)11	11	8636	8646	LSC	trnS-GCU-trnS-CGA
	(T)13	13	9779	9791	LSC	trnS-CGA-trnR-UCU
	(A)13	13	11558	11570	LSC	atpA-atpF
	(A)10	10	12417	12426	LSC	atpF intron
	(A)10	10	13182	13191	LSC	atpF-atpH
	(A)12	12	15925	15936	LSC	rps2-rpoC2
	(T)11	11	18140	18150	LSC	rpoC2
	(AT)5	10	19525	19534	LSC	rpoC2
	(T)10	10	20768	20777	LSC	rpoC1
	(ATTT)3	12	22607	22618	LSC	rpoC1 intron
	(T)10	10	25835	25844	LSC	rpoB
	(TTTC)3	12	28927	28938	LSC	petN-psbM
	(TTATA)3	15	30880	30894	LSC	trnE-UUC-trnT-GGU
	(G)10	10	36129	36138	LSC	psbZ-trnG-UCC
	(AATA)3	12	42175	42186	LSC	psaA-pafI
	(T)10	10	43940	43949	LSC	pafI intron
	(A)10	10	46245	46254	LSC	rps4-trnT-UGU
	(T)10	10	51464	51473	LSC	ndhC-trnC-ACA
	(T)10	10	54549	54558	LSC	atpB
	(A)10	10	55126	55135	LSC	atpB-rbcL
	(T)10	10	57269	57278	LSC	rbcL-psaI
	(ATA)4	12	59529	59540	LSC	rbcL-psaI
	(T)10	10	59714	59723	LSC	psaI-pafII
	(A)10	10	64446	64455	LSC	psbF
	(TAA)4	12	65310	65321	LSC	psbE-petL
	(TA)6	12	66520	66531	LSC	trnW-CCA-trnP-UGG
	(T)10	10	69558	69567	LSC	rpl20-rps12
	(T)10	10	69617	69626	LSC	rpl20-rps12
	(A)10	10	69780	69789	LSC	rpl20-rps12
	(A)10	10	75313	75322	LSC	petB intron
	(T)10	10	78429	78438	LSC	rpoA
	(T)11	11	79283	79293	LSC	rpoA-rps11
	(A)11	11	81939	81949	LSC	rpl16 intron
	(AT)7	14	81976	81989	LSC	rpl16 intron
	(TTTC)3	12	82594	82605	LSC	rpl16 intron
	(T)15	15	82663	82677	LSC	rpl16 intron
	(T)11	11	103152	103162	IRb	trnE-UUC intron
	(G)12	12	104182	104193	IRb	trnA-UGC intron
	(T)11	11	108522	108532	IRb	trnR-ACG-trnN-GUU
	(A)10	10	112713	112722	SSC	ndhF-rpl32
	(AT)6	12	113068	113079	SSC	ndhF-rpl32
	(A)10	10	113587	113596	SSC	rpl32-trnL-UAG
	(A)11	11	113947	113957	SSC	trnL-UAG-ccsA
	(AATA)3	12	115454	115465	SSC	ndhD
	(A)10	10	115520	115529	SSC	ndhD
	(GAAA)3	12	120267	120278	SSC	ndhA intron
	(T)12	12	124514	124525	SSC	ycf1
	(T)12	12	124984	124995	SSC	ycf1
	(T)11	11	125726	125736	SSC	ycf1
	(T)10	10	126221	126230	SSC	ycf1
	(T)11	11	126620	126630	SSC	ycf1
	(T)11	11	127744	127754	SSC	ycf1
	(A)11	11	129705	129715	IRa	trnN-GUU-trnR-ACG
	(C)12	12	134044	134055	IRa	trnA-UGC intron
	(A)11	11	135075	135085	IRa	trnE-UUC intron
P. chrysochlora	(A)11	11	1752	1762	LSC	psbA-trnK-UUU
	(CTTT)3	12	3758	3769	LSC	trnK-UUU intron
	(T)10	10	5130	5139	LSC	trnK-UUU-rps16
	(A)12	12	6826	6837	LSC	rps16-trnQ-UUG
	(T)10	10	16208	16217	LSC	rpoC2
	(T)10	10	17999	18008	LSC	rpoC2
	(T)11	11	18105	18115	LSC	rpoC2
	(T)10	10	25803	25812	LSC	rpoB
	(A)11	11	28420	28430	LSC	petN-psbM
	(T)10	10	29035	29044	LSC	psbM-trnD-GUC
	(AT)5	10	29705	29714	LSC	psbM-trnD-GUC
	(T)11	11	30634	30644	LSC	trnE-UUC-trnT-GGU
	(C)10	10	36184	36193	LSC	trnG-UCC-trnfM-CAU
	(AATA)3	12	41891	41902	LSC	psaA-pafI
	(TA)7	14	45848	45861	LSC	rps4-trnT-UGU
	(AT)5	10	46641	46650	LSC	trnT-UGU-trnL-UAA
	(TA)6	12	46764	46775	LSC	trnT-UGU-trnL-UAA
	(TA)5	10	47208	47217	LSC	trnL-UAA intron
	(T)13	13	48463	48475	LSC	trnF-GAA-ndhJ
	(T)11	11	51033	51043	LSC	ndhC-trnV-UAC
	(T)10	10	54124	54133	LSC	atpB
	(A)10	10	54241	54250	LSC	atpB-rbcL
	(A)11	11	54703	54713	LSC	atpB-rbcL
	(T)13	13	58618	58630	LSC	accD-psaI
	(A)10	10	62554	62563	LSC	petA-psbJ
	(A)10	10	66291	66300	LSC	trnP-UGG-psaJ
	(T)10	10	77723	77732	LSC	rpoA
	(T)11	11	79601	79611	LSC	rpl36-rps8
	(A)11	11	80689	80699	LSC	rpl14-rpl16
	(T)12	12	81909	81920	LSC	rpl16 intron
	(TAC)4	12	92695	92706	IRb	ycf15
	(A)16	16	112086	112101	SSC	rpl32-trnL-UAG
	(AATA)3	12	113928	113939	SSC	ndhD
	(T)11	11	123088	123098	SSC	ycf1
	(T)12	12	126210	126221	SSC	ycf1
	(AGT)4	12	142461	142472	IRa	ycf15
P. stenodonta	(A)10	10	405	414	LSC	trnH-GUG-psbA
	(A)10	10	1739	1748	LSC	psbA-trnK-UUU
	(A)10	10	6825	6834	LSC	rps16-trnQ-UUG
	(T)10	10	8637	8646	LSC	trnS-GCU-trnG-UCC
	(A)16	16	11474	11489	LSC	atpA-atpF
	(T)11	11	12323	12333	LSC	atpF intron
	(T)10	10	16171	16180	LSC	rpoC2
	(T)11	11	18074	18084	LSC	rpoC2
	(T)10	10	25775	25784	LSC	rpoB
	(T)10	10	26991	27000	LSC	rpoB-trnC-GCA
	(A)10	10	28264	28273	LSC	petN-psbM
	(T)13	13	34192	34204	LSC	psbC-trnS-UGA
	(TA)7	14	45016	45029	LSC	rps4-trnT-UGU
	(A)10	10	45135	45144	LSC	rps4-trnT-UGU
	(AT)5	10	45802	45811	LSC	trnT-UGU-trnL-UAA
	(TA)6	12	45919	45930	LSC	trnT-UGU-trnL-UAA
	(TA)5	10	46357	46366	LSC	trnL-UAA intron
	(T)14	14	46903	46916	LSC	trnL-UAA-trnF-GAA
	(T)16	16	47630	47645	LSC	trnF-GAA-ndhJ
	(T)11	11	50392	50402	LSC	ndhC-trnV-UAC
	(T)10	10	53484	53493	LSC	atpB
	(T)12	12	57957	57968	LSC	accD-psaI
	(A)10	10	58378	58387	LSC	psaI-pafII
	(A)10	10	61763	61772	LSC	petA-psbJ
	(A)10	10	65487	65496	LSC	trnP-UGG-psaJ
	(A)10	10	73797	73806	LSC	petB intron
	(T)12	12	75638	75649	LSC	petD intron
	(T)10	10	76890	76899	LSC	rpoA
	(T)14	14	78766	78779	LSC	rpl36-rps8
	(A)12	12	79860	79871	LSC	rpl14-rpl16
	(A)16	16	111252	111267	SSC	rpl32-trnL-UAG
	(AATA)3	12	113089	113100	SSC	ndhD
	(T)10	10	120459	120468	SSC	ndhH-rps15
	(T)11	11	122255	122265	SSC	ycf1
	(TA)5	10	123308	123317	SSC	ycf1
	(T)11	11	125329	125339	SSC	ycf1
P. persimilis	(A)11	11	1751	1761	LSC	psbA-trnK-UUU
	(A)11	11	3921	3931	LSC	trnK-UUU intron
	(T)10	10	5235	5244	LSC	trnK-UUU-rps16
	(C)11	11	5508	5518	LSC	rps16 intron
	(T)10	10	6030	6039	LSC	rps16 intron
	(TA)5	10	7503	7512	LSC	trnQ-UUG-psbK
	(A)11	11	8275	8285	LSC	psbK-psbI
	(T)12	12	8924	8935	LSC	trnS-GCU-trnG-UCC
	(T)11	11	10107	10117	LSC	trnG-UCC-trnR-UCU
	(A)16	16	11884	11899	LSC	atpA-atpF
	(A)10	10	12794	12803	LSC	atpF intron
	(A)10	10	16271	16280	LSC	rps2-rpoC2
	(T)10	10	18369	18378	LSC	rpoC2
	(T)11	11	18476	18486	LSC	rpoC2
	(AT)5	10	19861	19870	LSC	rpoC2
	(AT)5	10	20880	20889	LSC	rpoC1
	(T)10	10	26190	26199	LSC	rpoB
	(T)10	10	32352	32361	LSC	trnT-GGU-psbD
	(T)10	10	35749	35758	LSC	psbC-trnS-UGA
	(A)10	10	36657	36666	LSC	psbZ-trnG-UCC
	(AATA)3	12	42711	42722	LSC	psaA-pafI
	(T)10	10	43567	43576	LSC	pafI intron
	(A)11	11	46794	46804	LSC	rps4-trnT-UGU
	(T)10	10	46828	46837	LSC	rps4-trnT-UGU
	(T)10	10	54803	54812	LSC	atpB
	(T)10	10	55262	55271	LSC	atpB-rbcL
	(T)11	11	57509	57519	LSC	rbcL-psaI
	(A)12	12	62495	62506	LSC	petA-psbJ
	(A)11	11	62627	62637	LSC	petA-psbJ
	(T)10	10	62922	62931	LSC	petA-psbJ
	(T)10	10	65189	65198	LSC	psbE-petL
	(TA)7	14	66030	66043	LSC	trnW-CCA-trnP-UGG
	(T)13	13	68808	68820	LSC	rpl20-rps12
	(T)12	12	68871	68882	LSC	rpl20-rps12
	(A)11	11	69036	69046	LSC	rpl20-rps12
	(TTC)4	12	73291	73302	LSC	psbB
	(T)10	10	77585	77594	LSC	rpoA
	(AT)6	12	81056	81067	LSC	rpl16 intron
	(TCTATA)3	18	81543	81560	LSC	rpl16 intron
	(T)10	10	81903	81912	LSC	rpl16 intron
	(T)10	10	82037	82046	LSC	rpl16-rps3
	(T)10	10	102110	102119	IRb	trnI-GAU intron
	(G)10	10	103138	103147	IRb	trnA-UGC intron
	(ATATA)3	15	112005	112019	SSC	ndhF-rpl32
	(T)10	10	112143	112152	SSC	ndhF-rpl32
	(AT)5	10	112192	112201	SSC	ndhF-rpl32
	(T)12	12	112256	112267	SSC	ndhF-rpl32
	(A)11	11	112722	112732	SSC	rpl32-trnL-UAG
	(A)11	11	112865	112875	SSC	rpl32-trnL-UAG
	(AATA)3	12	114540	114551	SSC	ndhD
	(A)10	10	114606	114615	SSC	ndhD
	(GAAA)3	12	119426	119437	SSC	ndhA intron
	(T)11	11	123588	123598	SSC	ycf1
	(T)11	11	124809	124819	SSC	ycf1
	(T)10	10	125163	125172	SSC	ycf1
	(T)11	11	125703	125713	SSC	ycf1
	(C)10	10	133147	133156	IRa	trnA-UGC intron
	(A)10	10	134175	134184	IRa	trnI-GAU intron
