# Supplementary material for: Comparative Plastid Genomes of Primula Species: Sequence Divergence and Phylogenetic Relationships
Source: Int J Mol Sci. 2018 Apr 1;19(4):1050. doi: 10.3390/ijms19041050 (PMC5979308; doi:10.3390/ijms19041050)
Supplement: Supplementary file 1 [file ijms-19-01050-s001.zip › supplementary materials/Table S9.xlsx]

## Sheet: Sheet1
Table S9 Percentages of variable characters in coding and non-coding regions.
Coding region	Percentages of variable characters	non-coding region	Percentages of variable characters
psbA(LSC)	0.043	trnH-GUG-psbA(LSC)	0.839
matK(LSC)	0.185	psbA-trnK-UUU(LSC)	0.236
rps16(LSC)	0.147	trnK-UUU-matK(LSC)	0.381
atpA(LSC)	0.066	matK-trnK-UUU(LSC)	0.18
atpF(LSC)	0.08246	trnK-UUU-rps16(LSC)	0.507
atpH(LSC)	0.045	rps16 intron(LSC)	0.285
atpI(LSC)	0.048	rps16-trnQ-UUG(LSC)	0.794
rps2(LSC)	0.068	trnQ-UUG-psbK(LSC)	0.224
rpoC2(LSC)	0.106	psbK-psbI (LSC)	0.29
rpoC1(LSC)	0.0774	trnS-GCU-trnG-UCC(LSC)	0.596
rpoB(LSC)	0.073	trnG-UCC intron(LSC)	0.253
psbD(LSC)	0.04	trnG-UCC-trnR-UCU(LSC)	0.503
psbC(LSC)	0.056	atpF intron(LSC)	0.237
rps14(LSC)	0.096	atpF-atpH(LSC)	0.479
psaB(LSC)	0.051	atpH-atpI(LSC)	0.256
psaA(LSC)	0.044	atpI-rps2(LSC)	0.333
pafI (LSC)	0.0375	rps2-rpoC2(LSC)	0.396
rps4(LSC)	0.071	rpoC1 intron(LSC)	0.241
ndhJ(LSC)	0.084	rpoB-trnC-GCA(LSC)	0.48
ndhK(LSC)	0.098	trnC-GCA-petN(LSC)	0.512
ndhC(LSC)	0.047	petN-psbM(LSC)	0.642
atpE(LSC)	0.062	psbM-trnD-GUC(LSC)	0.742
atpB(LSC)	0.066	trnE-UUC-trnT-GGU(LSC)	0.686
rbcL (LSC)	0.067	trnT-GGU-psbD(LSC)	0.435
accD (LSC)	0.695	psbC-trnS-UGA(LSC)	0.318
pafII(LSC)	0.094	trnS-UGA-psbZ(LSC)	0.259
cemA(LSC)	0.078	psbZ-trnG-UCC(LSC)	0.365
petA(LSC)	0.086	psaA-pafI(LSC)	0.367
psbE(LSC)	0.024	pafI intron1(LSC)	0.156
rpl33(LSC)	0.158	pafI intron2(LSC)	0.152
rps18(LSC)	0.046	pafI-trnS-GGA(LSC)	0.302
rpl20(LSC)	0.085	trnS-GGA-rps4(LSC)	0.654
rps12(LSC)	0.0484	rps4-trnT-UGU(LSC)	0.404
clpP(LSC)	0.0391	trnT-UGU-trnL-UAA(LSC)	0.516
psbB(LSC)	0.07	trnL-UAA intron(LSC)	0.358
psbH(LSC)	0.106	trnL-UAA-trnF-GAA(LSC)	0.505
petB(LSC)	0.0715	trnF-GAA-ndhJ(LSC)	0.681
petD(LSC)	0.06	ndhC-trnV-UAC(LSC)	0.664
rpoA(LSC)	0.1	trnV-UAC intron(LSC)	0.167
rps11(LSC)	0.062	trnV-UAC-trnM-CAU(LSC)	0.311
rps8(LSC)	0.116	trnM-CAU-atpE(LSC)	0.423
rpl14(LSC)	0.068	atpB-rbcL(LSC)	0.285
rpl16(LSC)	0.076	rbcL-accD(LSC)	0.36
rps3(LSC)	0.093	accD-psaI(LSC)	0.696
rpl22(LSC)	0.16	psaI-pafII(LSC)	0.616
rps19(LSC)	0.093	pafII-cemA(LSC)	0.707
rpl2(IRb)	0.018	cemA-petA(LSC)	0.324
rpl23(IRb)	0.004	petA-psbJ(LSC)	0.67
ycf2(IRb)	0.081	psbE-petL (LSC)	0.579
ycf15 (IRb)	0.167	trnW-CCA-trnP-UGG(LSC)	0.561
ndhB(IRb)	0.026	trnP-UGG-psaJ(LSC)	0.456
rps7(IRb)	0.009	psaJ-rpl33(LSC)	0.497
rrna16(IRb)	0.005	rps18-rpl20(LSC)	0.389
rrna23(IRb)	0.006	rpl20-rps12(LSC)	0.201
ndhF (SSC)	0.167	clpP intron1(LSC)	0.297
ccsA(SSC)	0.115	clpP intron2(LSC)	0.306
ndhD (SSC)	0.105	clpP-psbB(LSC)	0.22
psaC(SSC)	0.053	psbB-psbT(LSC)	0.311
ndhE(SSC)	0.066	petB intron(LSC)	0.231
ndhG(SSC)	0.085	petD intron(LSC)	0.409
ndhI(SSC)	0.071	petD-rpoA(LSC)	0.293
ndhA(SSC)	0.1046	rpl36-rps8(LSC)	0.885
ndhH (SSC)	0.085	rps8-rpl14(LSC)	0.279
rps15(SSC)	0.117	rpl16 intron(LSC)	0.378
ycf1 (SSC)	0.229	rpl2 intron(IRb)	0.011
		ycf15-trnL-CAA(IRb)	0.283
		trnL-CAA-ndhB(IRb)	0.124
		ndhB intron(IRb)	0.039
		ndhB-rps7(IRb)	0.245
		rps12 intron(IRb)	0.045
		rps12-trnV-GAC(IRb)	0.363
		trnV-GAC-rrn16S(IRb)	0.057
		rrn16S-trnI-GAU(IRb)	0.048
		trnI-GAU intron(IRb)	0.052
		trnA-UGC intron(IRb)	0.021
		rrn4.5S-rrn5S(IRb)	0.211
		rrn5S-trnR-ACG(IRb)	0.226
		trnR-ACG-trnN-GUU(IRb)	0.442
		trnN-GUU-ndhF(IRb)	0.091
		ndhF-rpl32(SSC)	0.47
		rpl32-trnL-UAG(SSC)	0.521
		ccsA-ndhD(SSC)	0.343
		psaC-ndhE(SSC)	0.274
		ndhE-ndhG(SSC)	0.306
		ndhG-ndhI(SSC)	0.596
		ndhA intron(SSC)	0.361
		rps15-ycf1(SSC)	0.559
